# Supplementary material for: Bidirectional lncRNA Transfer between Cuscuta Parasites and Their Host Plant
Source: Int J Mol Sci. 2022 Jan 5;23(1):561. doi: 10.3390/ijms23010561 (PMC8745499; doi:10.3390/ijms23010561)
Supplement: Supplementary file 1 [file ijms-23-00561-s001.zip]

Archive with 3 entries (2 files):
- ijms-1487347-supplementary/
- ijms-1487347-supplementary/Supplementary Figures S1-S8.pdf
- ijms-1487347-supplementary/Supplementary Tables S1-S6.xlsx
