# Supplementary material for: Bidirectional lncRNA Transfer between Cuscuta Parasites and Their Host Plant
Source: Int J Mol Sci. 2022 Jan 5;23(1):561. doi: 10.3390/ijms23010561 (PMC8745499; doi:10.3390/ijms23010561)
Supplement: Supplementary file 1 [file ijms-23-00561-s001.zip › ijms-1487347-supplementary/Supplementary Tables S1-S6.xlsx]

## Sheet: Sum
Supplementary Tables: This excel file contains all of the supplementary Tables (Table S1–S6) associated with the manuscript. Each table is in a different sheet. Table numbers and titles are listed below:
Table S1. RNA-seq data of nine samples.
Table S2. List of total mobile lncRNAs and mRNAs (Table S2a-d).
Table S3. List of all mobile lncRNAs and their target genes (Table S3a-b).
Table S4. Gene Ontology enrichment of mobile lncRNA target genes and mobile mRNAs between dodder and soybean by WEGO 2.0 (Table S4a-b).
Table S5. Summary of transcription factors for mobile lncRNA target genes and mobile mRNAs (Table S5a-b).
Table S6. Primer list for gene-specific primers.

## Sheet: Table S1
Table S1. RNA-seq data of nine samples.
Samples	Clean reads	Q30(%)	GC Content(%)	Mapping Rate(%)		Note :
DS1	90528648	93.71	45.66	81.32		DS : Dodder stems
DS2	102446986	95.98	46.03	90.41		SS : Soybean stems
DS3	99308928	95.53	45.19	96.14		IS : Interface stems
SS1	82804534	93.04	43.55	85.02
SS2	87053866	95.86	43.16	84.7
SS3	98917580	96.09	43.49	87.57
IS1	88533352	96.05	45.03	90.97
IS2	86544404	95.92	44.48	91
IS3	86966276	95.87	44.38	92.04

## Sheet: Table S2
Table S2. List of total mobile lncRNAs and mRNAs (Table S2a-d).
Table S2a. Mobile dodder lncRNAs identified in soybean stems.												Table S2b. Mobile soybean lncRNAs identified in dodder stems.												Table S2c. Mobile dodder mRNAs identified in soybean stems.											Table S2d. Mobile soybean mRNAs identified in dodder stems.
lncRNA_ID	Genome	pos	+/-	Type	DS_FPKM	SS_FPKM	IS_FPKM	DS_count	SS_count	IS_count		lncRNA_ID	Genome	pos	+/-	Type	DS_FPKM	SS_FPKM	IS_FPKM	DS_count	SS_count	IS_count		mRNA_ID	Genome	pos	+/-	DS_FPKM	SS_FPKM	IS_FPKM	DS_count	SS_count	IS_count		mRNA_ID	Genome	pos	+/-	DS_FPKM	SS_FPKM	IS_FPKM	DS_count	SS_count	IS_count
MSTRG.10021.10	Cuscuta	C013N:2681499-2683955	+	lincRNA	0.628018	0.0398203	0.42282	91.6667	5.66667	55		MSTRG.59621.1	Wm82.a2.v1	Chr09:1-1635	-	lincRNA	0.19786	0	0.348668	5	0	7		C000N0108G1	Cuscuta	C000N:1333679-1338089	+	4.87295	5.91254	0.095379	2196.33	2399.67	45.3333		Glyma.01G004300.Wm82.a2.v1	Glycine_max	Chr01:429326-430538	+	0.083029	83.6546	161.057	3	2286	4167.33
MSTRG.10219.19	Cuscuta	C013N:3974911-3979684	+	lincRNA	0.364019	0.034834	0.971891	30.6667	3	70		MSTRG.73474.4	Wm82.a2.v1	Chr13:3075323-3083485	-	lincRNA	0.056592	0	0	3	0	0		C000N0155G1	Cuscuta	C000N:1710427-1710732	+	1.65996	3.78663	0.0588053	43.6667	86	1.66667		Glyma.01G029200.Wm82.a2.v1	Glycine_max	Chr01:3098701-3100169	+	0.0473857	110.877	222.317	2	3818.33	7299.33
MSTRG.10716.1	Cuscuta	C014N:3061788-3070849	+	lincRNA	18.4885	0.153134	10.3947	950	7.66667	481		MSTRG.73474.5	Wm82.a2.v1	Chr13:3076221-3098889	-	sense_lncRNA	0.702589	0.0105723	0	13	0.333333	0		C000N0524G1	Cuscuta	C000N:5140599-5148652	+	6.11421	8.26618	0.0421377	1182.33	1329.67	10		Glyma.01G058600.Wm82.a2.v1	Glycine_max	Chr01:7754927-7755389	-	0.0364057	551.335	2695.93	1.33333	14185.3	65573.3
MSTRG.10727.1	Cuscuta	C014N:3156060-3158793	-	lincRNA	0.658347	0.0640027	0.618834	133.667	11.6667	115.333		MSTRG.73479.2	Wm82.a2.v1	Chr13:3095300-3103117	+	sense_lncRNA	3.1854	2.33746	1.73209	64	43.3333	34.3333		C000N0531G1	Cuscuta	C000N:5181424-5184025	+	20.2824	15.6748	0.110037	2569.33	1610	18		Glyma.01G074400.Wm82.a2.v1	Glycine_max	Chr01:15356775-15372013	+	0.0391367	2.15348	6.12628	1.33333	51	139.333
MSTRG.10727.3	Cuscuta	C014N:3156617-3158793	-	lincRNA	1.36962	0.0761073	2.12182	105.333	5.33333	144.667		MSTRG.73582.1	Wm82.a2.v1	Chr13:4111372-4158175	+	lincRNA	8.55183	0.538232	1.00103	132	7.66667	16		C000N0626G1	Cuscuta	C000N:6328375-6328773	+	1.12763	6.22019	0.21765	38.6667	184	6.33333		Glyma.01G143000.Wm82.a2.v1	Glycine_max	Chr01:47639354-47639530	-	0.164354	432.334	201.888	2.66667	5631	2554
MSTRG.10756.3	Cuscuta	C014N:3486172-3489074	+	lincRNA	2.95367	0.0456567	2.24332	471.667	7.33333	327.333		MSTRG.73583.1	Wm82.a2.v1	Chr13:4111372-4158182	-	lincRNA	1.25401	0.266819	0.674742	24.3333	4.66667	11.3333		C000N0720G1	Cuscuta	C000N:7272042-7272470	+	6.84563	5.32974	0.120547	247	169	4.33333		Glyma.02G036000.Wm82.a2.v1	Glycine_max	Chr02:3323224-3325261	+	0.0475497	116.41	224.011	2	4008.33	7316
MSTRG.10876.1	Cuscuta	C015N:207494-214396	-	lincRNA	0.803663	0.052624	0.375654	490.333	27.3333	190		MSTRG.73583.2	Wm82.a2.v1	Chr13:4111375-4158450	-	lincRNA	0.955263	0.59976	0.60454	37.3333	20.3333	22		C000N0756G1	Cuscuta	C000N:7548493-7548819	-	5.10511	4.17183	0.063527	137.333	101	2		Glyma.02G267000.Wm82.a2.v1	Glycine_max	Chr02:45149237-45149395	-	8.66987	6283.72	5039	109.667	73448.3	56316.7
MSTRG.10981.2	Cuscuta	C015N:1612912-1680738	-	sense_lncRNA	0	0.30229	1.14482	0	20	69.6667		MSTRG.73583.3	Wm82.a2.v1	Chr13:4118641-4158175	-	lincRNA	1.00834	0.0768917	0.556618	44.3333	3.66667	22.3333		C000N0832G1	Cuscuta	C000N:8273690-8274068	-	0.00437967	0.00200167	0.0704817	1	1	2.33333		Glyma.04G145700.Wm82.a2.v1	Glycine_max	Chr04:26899716-26900693	-	0.0369677	1.80301	5.01107	1.33333	53.3333	140.667
MSTRG.10981.20	Cuscuta	C015N:1628131-1680716	-	anti-sense_lncRNA	0.502553	0.0619767	0.511306	40.6667	4.66667	36.3333		MSTRG.73583.4	Wm82.a2.v1	Chr13:4118859-4158450	-	lincRNA	0.229337	0.459195	0.199708	12	19	9		C000N0856G1	Cuscuta	C000N:8515897-8516906	+	5.82591	4.53085	0.0498187	486	338	4		Glyma.04G229900.Wm82.a2.v1	Glycine_max	Chr04:49882741-49883655	+	0.0397863	613.833	1182.45	0.666667	7994	14636.3
MSTRG.11066.4	Cuscuta	C015N:3605223-3608443	-	lincRNA	0.105078	0.0369853	0.103889	14	4.66667	13		MSTRG.73584.1	Wm82.a2.v1	Chr13:4118262-4157645	-	lincRNA	4.78695	0.138344	1.48605	134	4.33333	41.6667		C000N0859G1	Cuscuta	C000N:8524755-8524981	+	8.40885	3.46839	0.117713	154.667	58.3333	2.33333		Glyma.05G024200.Wm82.a2.v1	Glycine_max	Chr05:2108083-2109600	+	0.0447063	103.758	182.743	2	4830	8107.67
MSTRG.11223.1	Cuscuta	C016N:783768-785229	+	lincRNA	10.6819	0.045338	7.57959	490.333	2	308.333		MSTRG.73590.2	Wm82.a2.v1	Chr13:4220746-4230270	+	anti-sense_lncRNA	2.78161	938.869	66.0732	446	125064	9316.67		C000N0890G1	Cuscuta	C000N:8732131-8748025	-	3.36965	3.82614	0.0611343	1814.67	1913	34.3333		Glyma.05G073600.Wm82.a2.v1	Glycine_max	Chr05:8369273-8369698	+	0.059675	552.478	2797.67	2	13488.7	65118.7
MSTRG.11304.1	Cuscuta	C016N:1422192-1424112	-	lincRNA	5.40545	0.0870467	4.68187	722	10.3333	548		MSTRG.73590.4	Wm82.a2.v1	Chr13:4220746-4230270	+	anti-sense_lncRNA	0.228968	161.993	76.3341	36	22145	10734.7		C000N0995G1	Cuscuta	C000N:9557030-9557197	+	1.25313	0.61102	0.0389443	16	8	0.666667		Glyma.05G132800.Wm82.a2.v1	Glycine_max	Chr05:32567152-32569133	-	0.0374077	44.876	88.5566	1.33333	1347.67	2497
MSTRG.11937.8	Cuscuta	C017N:2101582-2104754	+	lincRNA	0.898552	0.0336137	1.00763	165.333	6	165		MSTRG.75652.2	Wm82.a2.v1	Chr13:29966111-29968421	-	lincRNA	0.813303	417.542	789.172	18.6667	8644.67	17218.7		C001N0020G1	Cuscuta	C001N:209693-209969	-	0.985495	1.10715	0.0339737	24	23	1		Glyma.06G217900.Wm82.a2.v1	Glycine_max	Chr06:23309129-23311163	-	0.0429323	382.931	2049.88	2	14235	72447.3
MSTRG.12058.15	Cuscuta	C017N:3250215-3251524	-	lincRNA	0.789821	0.122911	0.740403	41.3333	6.33333	34		MSTRG.78090.2	Wm82.a2.v1	Chr14:2853794-2854035	-	anti-sense_lncRNA	8.14256	4489.87	370.086	141	63916	5852.67		C001N0110G1	Cuscuta	C001N:1272826-1274164	-	0.221986	1.62018	0.115884	24.6667	160.667	12		Glyma.06G298600.Wm82.a2.v1	Glycine_max	Chr06:48741426-48742170	-	0.0520007	119.968	312.823	1.33333	2304	5848
MSTRG.12111.4	Cuscuta	C017N:3632771-3633848	+	lincRNA	0.584339	0.0717477	0.909739	47.6667	5.66667	65.6667														C001N0136G1	Cuscuta	C001N:1596459-1596865	-	0.200471	0.691383	0.0585763	7.33333	21.3333	2		Glyma.07G005600.Wm82.a2.v1	Glycine_max	Chr07:415013-417136	-	0.039157	222.086	453.624	1	3187.67	6255.67
MSTRG.12129.2	Cuscuta	C017N:3753796-3761837	+	lincRNA	5.79996	0.040625	5.17147	529.333	3.66667	422.667														C001N0190G1	Cuscuta	C001N:2493477-2497988	+	18.7843	11.4626	0.154309	2703.33	1475	20		Glyma.07G054300.Wm82.a2.v1	Glycine_max	Chr07:4757769-4760012	-	0.0844217	13.5007	31.6111	2.33333	271.667	609.667
MSTRG.12129.5	Cuscuta	C017N:3753800-3761784	+	lincRNA	0.215381	0.0358053	0.230714	37	6	36.6667														C001N0215G1	Cuscuta	C001N:3001900-3009190	+	7.39712	5.43988	0.0486813	1658	1079	12.3333		Glyma.07G226600.Wm82.a2.v1	Glycine_max	Chr07:40399519-40400659	-	0.0594673	206.683	1154.39	2	5476.67	29315
MSTRG.12201.1	Cuscuta	C017N:4263639-4266432	+	lincRNA	0	0.0503083	1.13298	0	5	102.333														C001N0284G1	Cuscuta	C001N:4180807-4184626	+	23.567	14.6211	0.278198	4183.67	2353.67	37.6667		Glyma.08G017100.Wm82.a2.v1	Glycine_max	Chr08:1385005-1385172	+	0.0905483	2.31555	0.436929	1.33333	29	5.66667
MSTRG.12214.2	Cuscuta	C018N:128255-137027	+	lincRNA	0.107726	0.0491177	0.209181	37.6667	16.3333	65.6667														C001N0305G1	Cuscuta	C001N:4388737-4388928	+	511.178	344.986	1.49753	7889	4881.67	22		Glyma.08G050600.Wm82.a2.v1	Glycine_max	Chr08:3962380-3962630	+	0.0663083	94.2655	409.769	1.33333	1433	5921.67
MSTRG.12267.1	Cuscuta	C018N:650074-654018	-	lincRNA	23.8294	0.0806043	7.55518	6821.33	23.6667	2082														C001N0335G1	Cuscuta	C001N:4788279-4789830	-	23.325	16.2311	0.202749	3577	2391.67	39.6667		Glyma.08G206000.Wm82.a2.v1	Glycine_max	Chr08:16669079-16671058	-	0.0457003	259.487	510	1	3724	7020.67
MSTRG.12315.3	Cuscuta	C018N:1118125-1124299	-	lincRNA	0	0.105847	0.020924	0	2	0.666667														C002N0059G1	Cuscuta	C002N:1437603-1438503	-	0.30626	0.572049	0.0743207	23.6667	38.6667	5.66667		Glyma.08G281300.Wm82.a2.v1	Glycine_max	Chr08:38324410-38324825	+	0.0343353	176.011	956.058	1	4182.33	21580
MSTRG.12356.1	Cuscuta	C018N:1394941-1398966	-	lincRNA	0	0.149667	1.25698	0	8.66667	70														C002N0182G1	Cuscuta	C002N:3255238-3262737	+	61.8902	51.7462	0.598789	17897	12679.3	149.667		Glyma.08G339500.Wm82.a2.v1	Glycine_max	Chr08:45591088-45592292	-	0.0791387	686.263	1233.33	1.33333	8951.33	15145.7
MSTRG.12394.1	Cuscuta	C018N:1754267-1756372	-	lincRNA	4.66435	0.049011	4.5322	382	4	328.667														C002N0529G1	Cuscuta	C002N:6629301-6635360	+	20.1779	45.4694	0.0781147	3704.67	7330.67	13.3333		Glyma.08G339600.Wm82.a2.v1	Glycine_max	Chr08:45594732-45596599	+	0.122265	118.425	152.354	2.33333	1778	2168.67
MSTRG.12503.14	Cuscuta	C018N:2753250-2757359	+	lincRNA	0.462696	0.0852267	1.42409	103.333	17	265														C002N0608G1	Cuscuta	C002N:7296975-7298120	-	0.0442833	0.817055	0.0685893	2.33333	37.6667	3.33333		Glyma.09G024000.Wm82.a2.v1	Glycine_max	Chr09:1942661-1944725	+	0.040618	84.6329	141.499	2.33333	3866.67	6136
MSTRG.12533.11	Cuscuta	C018N:2948403-2957863	+	lincRNA	0.109909	0.057429	0.563121	82.3333	38.3333	379.667														C003N0009G1	Cuscuta	C003N:101737-104737	+	25.1621	9.25483	0.151817	5137	1702	26.6667		Glyma.09G038100.Wm82.a2.v1	Glycine_max	Chr09:3186232-3186930	-	0.053185	9.47609	9.1477	1.66667	1115.33	1383
MSTRG.12533.3	Cuscuta	C018N:2943294-2957998	+	lincRNA	0.0188137	0.195636	0	21	196	0														C003N0139G1	Cuscuta	C003N:1257523-1262006	-	4.29084	5.86156	0.229579	1115.67	1491.67	58.6667		Glyma.09G093000.Wm82.a2.v1	Glycine_max	Chr09:12819908-12822652	-	0.0348553	209.176	59.4562	2	9392.67	2491.67
MSTRG.12901.3	Cuscuta	C019N:1584866-1586350	+	lincRNA	5.01461	0.0905807	7.17947	379.667	6.33333	503.667														C003N0262G1	Cuscuta	C003N:2578111-2578425	+	38.7875	29.0617	0.414391	1021.67	675.667	10		Glyma.09G164100.Wm82.a2.v1	Glycine_max	Chr09:38824560-38827013	-	1.33377	7.01091	18.3226	270.333	1113	2792.67
MSTRG.12924.1	Cuscuta	C019N:1722440-1723648	+	lincRNA	31.2423	0.0702543	9.00669	2881.33	5.66667	752.667														C003N0381G1	Cuscuta	C003N:4695949-4696308	+	71.8486	46.7751	0.12764	2117	1241	3.66667		Glyma.10G067600.Wm82.a2.v1	Glycine_max	Chr10:6652099-6652841	-	4.507	2523.74	2486.88	92	46785.7	44093
MSTRG.13022.1	Cuscuta	C019N:2335264-2337406	-	lincRNA	0	0.161158	2.60059	0	14	218.333														C003N0413G1	Cuscuta	C003N:5625482-5628025	-	6.37449	7.47711	0.150926	2718.33	2758	58.6667		Glyma.10G144900.Wm82.a2.v1	Glycine_max	Chr10:37960875-37961222	+	0.0431213	0.537459	1.37367	1.33333	14.3333	35
MSTRG.13874.1	Cuscuta	C021N:121412-124824	-	lincRNA	10.9545	0.172226	10.7361	1948	28.3333	1714.33														C004N0039G1	Cuscuta	C004N:262929-263722	-	3.93055	2.38832	0.0526107	1688.33	929.333	20.6667		Glyma.10G230600.Wm82.a2.v1	Glycine_max	Chr10:46047209-46048615	-	0.0664187	178.232	659.925	2.66667	5407	18680
MSTRG.13890.1	Cuscuta	C021N:255553-258016	-	lincRNA	5.10436	0.118708	3.06769	865.667	18.6667	462.667														C004N0499G1	Cuscuta	C004N:4696850-4697268	+	14.3329	13.7929	0.21776	499.333	426.667	7		Glyma.10G261200.Wm82.a2.v1	Glycine_max	Chr10:48639779-48641676	+	0.033996	44.6584	65.2276	2.33333	2282.67	3149
MSTRG.13894.7	Cuscuta	C021N:265758-267668	+	lincRNA	0.591049	0.0446867	0.334848	58.3333	4	28														C005N0107G1	Cuscuta	C005N:1164579-1164875	+	0.559479	2.10814	0.057611	14.6667	46.6667	1.66667		Glyma.11G034000.Wm82.a2.v1	Glycine_max	Chr11:2484400-2487213	+	0.0361527	67.0069	95.7186	2.66667	3690.67	5147.67
MSTRG.14026.1	Cuscuta	C021N:1449171-1451370	-	lincRNA	6.67637	0.202872	6.37113	392.333	11.3333	333.333														C005N0143G1	Cuscuta	C005N:1555478-1555774	+	12.1068	18.9896	0.264434	291.667	415.667	6.33333		Glyma.11G162200.Wm82.a2.v1	Glycine_max	Chr11:15042033-15042903	-	0.160815	3218.75	16615.6	10	164806	805850
MSTRG.14096.1	Cuscuta	C021N:2102772-2107801	+	lincRNA	0.108632	0.0600787	1.2123	6.66667	3.66667	64.3333														C005N0317G1	Cuscuta	C005N:2908134-2909204	-	4.79498	4.48729	0.0378273	388.667	319.667	4.66667		Glyma.12G154300.Wm82.a2.v1	Glycine_max	Chr12:24012962-24014739	+	0.0591707	203.961	691.313	2	6735.67	22175.3
MSTRG.14105.1	Cuscuta	C021N:2175703-2177340	+	lincRNA	0.008049	0.741657	7.83414	1.33333	73.6667	804														C005N0425G1	Cuscuta	C005N:3653034-3657089	+	20.9353	21.3936	0.273185	5878.33	5360.33	68.6667		Glyma.12G155200.Wm82.a2.v1	Glycine_max	Chr12:24277224-24277475	-	0.0836323	352.968	850.67	2	6549.67	14964.7
MSTRG.14878.1	Cuscuta	C023N:787713-788793	+	lincRNA	30.0448	0.239905	21.1325	1681.33	12.6667	1060.67														C006N0069G1	Cuscuta	C006N:723654-725170	-	6.19688	4.23986	0.0449473	778	474.667	5.66667		Glyma.12G155300.Wm82.a2.v1	Glycine_max	Chr12:24277539-24279376	-	106.078	664.266	1953.38	7114	39018.3	110066
MSTRG.14898.14	Cuscuta	C023N:918514-921044	-	lincRNA	0.00876467	0.0664427	0.0151133	1.66667	8	2.33333														C006N0102G1	Cuscuta	C006N:981671-982321	+	8.2027	22.924	0.28388	434	1105.33	12.6667		Glyma.12G217300.Wm82.a2.v1	Glycine_max	Chr12:37694663-37696709	+	0.0931157	556.228	765.955	7	47036	56746.3
MSTRG.15126.2	Cuscuta	C023N:2731348-2731967	-	lincRNA	5.06817	0.0363227	2.65535	176.333	1.33333	81.3333														C006N0116G1	Cuscuta	C006N:1118274-1118748	+	100.881	24.1582	0.188358	4024.33	848.667	6.33333		Glyma.12G217500.Wm82.a2.v1	Glycine_max	Chr12:37704325-37705068	-	0.062401	45.6989	110.398	2	1175.67	2635.67
MSTRG.15435.1	Cuscuta	C024N:1249059-1250601	-	lincRNA	3.9311	0.0512197	2.44205	469.333	6.33333	263														C006N0168G1	Cuscuta	C006N:1542856-1547433	+	8.10279	7.43548	0.120685	4031.67	3172.33	52.6667		Glyma.12G232700.Wm82.a2.v1	Glycine_max	Chr12:39191743-39192262	+	0.0418587	657.186	2444.33	1.66667	20674.3	73875.3
MSTRG.1544.1	Cuscuta	C001N:2534494-2536923	-	lincRNA	2.39545	0.035385	1.57478	422	6	244														C006N0230G1	Cuscuta	C006N:2010198-2011327	-	0.0217793	0.0276943	0.064675	2.66667	3	5		Glyma.12G232800.Wm82.a2.v1	Glycine_max	Chr12:39192403-39192525	+	0.0949367	463.715	1898.2	1.33333	4183.33	16385
MSTRG.15467.36	Cuscuta	C024N:1518386-1522319	-	lincRNA	2.51068	0.0931653	3.91375	375.667	12.3333	486.333														C006N0316G1	Cuscuta	C006N:2636321-2638430	+	9.86982	8.60574	0.111464	1781.33	1381.33	18.3333		Glyma.13G011900.Wm82.a2.v1	Glycine_max	Chr13:3102385-3102965	+	0.295733	0.035161	0.0242397	4.33333	1	0.333333
MSTRG.15467.37	Cuscuta	C024N:1518386-1522319	-	lincRNA	1.54297	0.0656343	1.73796	298.333	12.3333	303														C006N0334G1	Cuscuta	C006N:2880576-2884789	+	8.15963	8.59484	0.0953433	1478.33	1242	16.3333		Glyma.13G012300.Wm82.a2.v1	Glycine_max	Chr13:3110022-3110240	+	0.0827097	0.020022	0.102245	1.66667	0.333333	1.66667
MSTRG.15533.1	Cuscuta	C024N:2008438-2009086	-	lincRNA	0.084998	0.0380903	0.0777323	3.33333	1.33333	2.66667														C006N0500G1	Cuscuta	C006N:4211359-4214973	+	22.6584	4.35101	0.0535573	2287	394	7.33333		Glyma.13G017700.Wm82.a2.v1	Glycine_max	Chr13:3560005-3565309	+	0.038354	0	0.0382987	8	0	7.66667
MSTRG.15582.4	Cuscuta	C024N:2379147-2381346	+	lincRNA	5.75844	0.351297	5.95975	1042.67	50.3333	930.333														C006N0551G1	Cuscuta	C006N:4507481-4509814	+	24.1751	13.3151	0.152463	2211	1108.33	13.6667		Glyma.13G024100.Wm82.a2.v1	Glycine_max	Chr13:4218290-4226021	-	0.557587	3.04349	24.1239	166	779	5580
MSTRG.15582.5	Cuscuta	C024N:2379147-2381952	+	lincRNA	1.74677	0.198281	1.17813	394.667	37.6667	224.667														C007N0043G1	Cuscuta	C007N:379706-380225	+	17.4435	9.05067	0.0719517	755	347.667	3		Glyma.13G024300.Wm82.a2.v1	Glycine_max	Chr13:4230812-4231382	-	3.35539	75.3119	561.991	765	15021	106460
MSTRG.15616.12	Cuscuta	C024N:2621960-2625265	-	lincRNA	0.564498	0.0410097	0.538267	111	8	96.6667														C007N0091G1	Cuscuta	C007N:707911-708986	-	70.9958	17.2328	0.164132	11682	2474.33	19		Glyma.13G029200.Wm82.a2.v1	Glycine_max	Chr13:8614070-8618166	+	0.0336377	81.1906	42.7248	4.33333	8754.33	4523.67
MSTRG.15616.13	Cuscuta	C024N:2622824-2625097	-	lincRNA	7.1396	0.061808	4.98505	531.333	4.66667	339.667														C007N0121G1	Cuscuta	C007N:928947-931022	+	199.243	104.934	0.93791	13591.7	6451	59.3333		Glyma.13G143300.Wm82.a2.v1	Glycine_max	Chr13:25607072-25608838	-	0.0354163	60.0028	233.919	1	1205.67	4565
MSTRG.15616.7	Cuscuta	C024N:2621634-2625265	-	lincRNA	0.237329	0.0962067	0.157047	47.6667	17.3333	28.6667														C007N0123G1	Cuscuta	C007N:940669-941226	-	107.049	37.3536	0.087139	5058.67	1539	4.33333		Glyma.13G237000.Wm82.a2.v1	Glycine_max	Chr13:34742116-34743394	+	0.0374507	77.2677	325.633	1.33333	2006.67	8312
MSTRG.15617.1	Cuscuta	C024N:2627908-2630559	-	lincRNA	52.9481	0.301977	31.2203	4524.67	24.3333	2353														C007N0207G1	Cuscuta	C007N:1587131-1591283	-	14.0807	8.20303	0.091845	2968.67	1548.67	18		Glyma.13G283600.Wm82.a2.v1	Glycine_max	Chr13:38485648-38487299	+	0.0516763	79.3692	202.61	1.66667	2062.67	4609.67
MSTRG.15627.7	Cuscuta	C024N:2717868-2719977	-	lincRNA	2.31731	0.0594843	2.17946	255.333	6.66667	217.667														C007N0246G1	Cuscuta	C007N:1861367-1861594	+	7.06916	4.70496	0.0634137	133.333	79.6667	1.33333		Glyma.13G308300.Wm82.a2.v1	Glycine_max	Chr13:40397686-40399507	+	0.0457417	32.0361	64.3069	1.33333	903.333	1774
MSTRG.15708.2	Cuscuta	C024N:3290211-3302009	+	lincRNA	0.245968	0.111467	3.10778	88	38.6667	1032.67														C007N0445G1	Cuscuta	C007N:3921865-3928937	-	16.0466	13.9006	0.172889	6114.67	4758	59		Glyma.13G347700.Wm82.a2.v1	Glycine_max	Chr13:43773475-43780320	-	0.0333817	256.955	365.022	7.66667	48379	63633.3
MSTRG.15708.3	Cuscuta	C024N:3290212-3301930	+	lincRNA	0.097982	0.0779347	0.779258	34.6667	25.3333	254.333														C007N0471G1	Cuscuta	C007N:4667901-4668448	+	74.9709	15.9838	0.121426	2876.67	641.667	5.33333		Glyma.14G024900.Wm82.a2.v1	Glycine_max	Chr14:1787388-1790125	+	0.964262	1200.16	901.015	68.3333	75408.3	54968.3
MSTRG.15710.4	Cuscuta	C024N:3304477-3306926	-	lincRNA	0.202425	0.039446	0.128273	32	6	18.3333														C007N0473G1	Cuscuta	C007N:4682295-4682841	+	311.4	31.1248	0.232361	14023.3	1252.67	10		Glyma.14G050500.Wm82.a2.v1	Glycine_max	Chr14:3959361-3960647	+	2.95647	2919.2	2637.67	35.6667	32181	27802.7
MSTRG.16158.1	Cuscuta	C025N:3030883-3031775	+	anti-sense_lncRNA	11.4349	0.109574	8.79136	576.667	5.33333	396														C007N0483G1	Cuscuta	C007N:4843655-4845591	+	4.38003	3.70007	0.071852	1127.33	929	18.3333		Glyma.14G199900.Wm82.a2.v1	Glycine_max	Chr14:46499098-46499994	+	0.035668	31.9323	69.9083	1.66667	1185	2459.67
MSTRG.16228.1	Cuscuta	C025N:3604163-3609469	+	lincRNA	1.20145	0.0848683	0.810521	236.667	15	149														C007N0486G1	Cuscuta	C007N:4850943-4852879	-	4.32532	4.5747	0.0996143	888.667	907.667	21		Glyma.15G187800.Wm82.a2.v1	Glycine_max	Chr15:19602755-19605357	+	0.455788	24.9152	16.9023	41	2121	1326.67
MSTRG.16428.1	Cuscuta	C026N:1283459-1285509	-	lincRNA	0.0333907	0.218884	3.10058	5.66667	28.6667	410														C008N0004G1	Cuscuta	C008N:18957-32749	-	6.78508	5.47842	0.0612243	3287.67	2368	30.3333		Glyma.16G174400.Wm82.a2.v1	Glycine_max	Chr16:33529239-33531183	+	0.0516433	0.0142943	0.0682617	5.33333	1.66667	6.33333
MSTRG.16590.2	Cuscuta	C026N:2355088-2362980	+	lincRNA	0.391755	0.0600423	2.27879	30	4.33333	160.667														C008N0114G1	Cuscuta	C008N:1172664-1175673	-	4.37464	4.9032	0.0862043	1093.67	1088.67	19.6667		Glyma.17G032200.Wm82.a2.v1	Glycine_max	Chr17:2362006-2362946	+	0.0735853	66.7204	104.233	1.66667	2663.67	3928.67
MSTRG.16646.2	Cuscuta	C026N:2760466-2762091	-	lincRNA	13.5028	0.0834287	9.27114	628	4	385.667														C008N0358G1	Cuscuta	C008N:3107768-3107949	-	7.19236	7.40942	0.103518	108.667	99.6667	1.66667		Glyma.17G075600.Wm82.a2.v1	Glycine_max	Chr17:5925518-5927385	+	0.050526	28.7463	73.7576	1.33333	628	1549.33
MSTRG.16835.3	Cuscuta	C027N:574107-736298	+	sense_lncRNA	49.7162	0.493819	19.122	1865	16	708.333														C008N0435G1	Cuscuta	C008N:3703687-3703827	+	9.3842	23.578	0.0906083	114.667	246	1.33333		Glyma.17G185600.Wm82.a2.v1	Glycine_max	Chr17:23571268-23573950	-	0.0790883	700.303	2071.66	4.33333	30287	86007
MSTRG.16835.5	Cuscuta	C027N:634048-672301	+	sense_lncRNA	4.18995	0.138059	1.40049	551	17.3333	184.333														C008N0458G1	Cuscuta	C008N:3882883-3883844	+	1.47845	2.58963	0.115383	121.667	184	8.33333		Glyma.17G187600.Wm82.a2.v1	Glycine_max	Chr17:24169536-24170984	+	0.0882573	225.175	794.3	2.66667	5079	17138.7
MSTRG.16835.6	Cuscuta	C027N:634048-659818	+	sense_lncRNA	33.4358	0.895607	14.6401	2381.33	59.3333	998.333														C008N0485G1	Cuscuta	C008N:4064849-4067629	+	17.2551	15.6991	0.117838	2328.67	1884.67	22		Glyma.17G230500.Wm82.a2.v1	Glycine_max	Chr17:38559031-38560317	+	0.0336403	965.303	1795.73	0.666667	16185	28117.7
MSTRG.16837.1	Cuscuta	C027N:579260-627027	-	anti-sense_lncRNA	8.09686	0.514172	1.35362	307.667	20	52.3333														C009N0047G1	Cuscuta	C009N:446647-446886	+	0.101646	0.09036	0.0836243	2.33333	2	2		Glyma.18G022500.Wm82.a2.v1	Glycine_max	Chr18:1641008-1645711	+	0.038392	21.6253	50.35	3.33333	1554.33	3400
MSTRG.16841.1	Cuscuta	C027N:626534-650319	+	sense_lncRNA	10.0131	0.10839	3.59921	385.667	3.66667	133.333														C009N0081G1	Cuscuta	C009N:746165-746551	-	34.9886	10.0595	0.079664	1149.67	287.667	2.33333		Glyma.18G052600.Wm82.a2.v1	Glycine_max	Chr18:4553940-4555023	-	0.0730143	96.9469	123.444	2.33333	2520.33	3071.67
MSTRG.16841.2	Cuscuta	C027N:626534-661504	+	sense_lncRNA	11.0035	0.559848	5.14486	492.667	23.6667	220														C009N0177G1	Cuscuta	C009N:1647947-1648165	-	1.60611	6.79449	0.0567307	30.6667	111	1		Glyma.18G089200.Wm82.a2.v1	Glycine_max	Chr18:8859207-8859425	-	0.0481757	12.2109	26.5131	1	197	407
MSTRG.16841.4	Cuscuta	C027N:635290-650319	+	lincRNA	12.0479	0.219697	9.06399	646.333	11.6667	434														C009N0205G1	Cuscuta	C009N:1879165-1881928	-	26.8722	17.03	0.0942473	2460.33	1374.33	7.66667		Glyma.18G180800.Wm82.a2.v1	Glycine_max	Chr18:43487828-43489123	+	0.119504	1493.98	4259.91	2	18461.3	49730.7
MSTRG.16843.1	Cuscuta	C027N:634451-671524	-	anti-sense_lncRNA	42.2177	0.987698	7.19659	1930.33	38.3333	321.333														C009N0228G1	Cuscuta	C009N:2050548-2054140	-	12.7257	6.96842	0.0533823	2464	1186.67	10.6667		Glyma.18G217700.Wm82.a2.v1	Glycine_max	Chr18:50484459-50486904	+	0.036245	32.782	40.8586	0.666667	1392.33	1677.67
MSTRG.16843.2	Cuscuta	C027N:634549-671524	-	anti-sense_lncRNA	65.5711	0.883833	11.5743	2448.67	34	426														C009N0482G1	Cuscuta	C009N:3977794-3983635	+	33.0176	26.607	0.273433	7318	5134	53		Glyma.19G114700.Wm82.a2.v1	Glycine_max	Chr19:36979414-36982721	-	0.0490987	272.332	881.445	1.66667	6848.33	21741.3
MSTRG.16845.1	Cuscuta	C027N:660929-779364	+	sense_lncRNA	4.48219	0.23833	0.850435	160.333	8.33333	31.3333														C010N0083G1	Cuscuta	C010N:1183926-1194489	+	124.095	73.9355	0.605469	25850	13569	113		Glyma.19G187200.Wm82.a2.v1	Glycine_max	Chr19:44576954-44577576	+	0.0335873	8.7589	26.4534	1	178	517.333
MSTRG.16845.4	Cuscuta	C027N:760626-788950	+	sense_lncRNA	3.31058	0.048934	0.146517	127	2	6.33333														C010N0268G1	Cuscuta	C010N:3678735-3687775	+	5.4381	5.53666	0.0640687	960	928.667	13		Glyma.20G017700.Wm82.a2.v1	Glycine_max	Chr20:1738235-1740132	-	0.0390397	59.002	119.432	1.66667	1771	3405.33
MSTRG.16851.1	Cuscuta	C027N:738683-779382	-	anti-sense_lncRNA	2.56987	0.0981597	0.27932	185.667	7	21														C010N0290G1	Cuscuta	C010N:3833499-3833789	+	0.708697	0.845815	0.0605627	17.6667	19	1.66667		Glyma.20G048700.Wm82.a2.v1	Glycine_max	Chr20:9432813-9433068	-	0.0383397	240.207	701.487	0.666667	3126.33	8731.67
MSTRG.16853.3	Cuscuta	C027N:765460-782414	-	anti-sense_lncRNA	2.21026	0.265786	0.452786	222	26.3333	46.3333														C011N0164G1	Cuscuta	C011N:1307584-1309203	-	82.9834	36.6456	0.354762	7870	3101.67	30		Glyma.20G125500.Wm82.a2.v1	Glycine_max	Chr20:36765175-36766117	-	0.04268	76.3708	136.21	2	2539.33	4231.67
MSTRG.16853.5	Cuscuta	C027N:765909-792244	-	anti-sense_lncRNA	2.64955	0.176055	0.605979	220	14	52.3333														C011N0260G1	Cuscuta	C011N:1871910-1874215	-	8.78074	7.1572	0.192517	1931.67	1427.67	40.6667		Glycine_max_newGene_40074	Glycine_max	Chr13:3075299-3083485	-	0.056592	0	0	3	0	0
MSTRG.16854.8	Cuscuta	C027N:766377-792837	+	sense_lncRNA	1.22435	0.0757457	0.090671	83.6667	5.33333	6.66667														C011N0319G1	Cuscuta	C011N:2305256-2305564	-	10.3016	5.03215	0.0337877	260.333	115.333	1		Glycine_max_newGene_40109	Glycine_max	Chr13:4118262-4157645	-	4.78695	1.48605	0.138344	134	41.6667	4.33333
MSTRG.16950.2	Cuscuta	C027N:2358426-2360708	+	lincRNA	0.094699	0.0401153	0.216605	15	6.33333	31.6667														C011N0326G1	Cuscuta	C011N:2408755-2410858	-	13.4705	8.9539	0.0580513	944	555.667	7.33333		Glyma.U040900.Wm82.a2.v1	Glycine_max	scaffold_633:4507-4797	-	0.104398	0.12439	0.213238	3	3	4.66667
MSTRG.16950.4	Cuscuta	C027N:2358429-2360226	+	lincRNA	0.00255933	0.0694817	0.579779	1	7.33333	67														C011N0343G1	Cuscuta	C011N:2526236-2527664	+	0.698172	1.27777	0.047895	86.6667	135.333	5.66667
MSTRG.16989.1	Cuscuta	C027N:3164170-3166257	-	lincRNA	25.3341	0.136905	16.1239	1319.33	7	769														C011N0362G1	Cuscuta	C011N:2602166-2603948	+	23.0512	12.9601	0.0953813	2010	1017.67	8
MSTRG.17001.4	Cuscuta	C027N:3401844-3408323	-	lincRNA	0.137174	0.042621	0.357119	16.6667	5.33333	40.3333														C011N0425G1	Cuscuta	C011N:3114211-3116361	-	59.5079	44.0681	0.424489	11767.3	7648.67	76.6667
MSTRG.17035.25	Cuscuta	C028N:341230-341956	-	lincRNA	0.071009	0.116589	0.081461	2.33333	2.66667	2.33333														C011N0505G1	Cuscuta	C011N:3790563-3790817	-	0.0831963	0.083297	0.192882	2	2	3.33333
MSTRG.17222.1	Cuscuta	C028N:2135829-2136698	-	lincRNA	1.42257	0.085217	1.74474	92.3333	5.33333	102.667														C011N0522G1	Cuscuta	C011N:3913215-3917045	+	7.94139	6.29143	0.110623	1526	1090.67	11.6667
MSTRG.17360.1	Cuscuta	C029N:254329-256456	-	lincRNA	4.92102	0.0486087	2.56986	296.333	3	140.333														C012N0245G1	Cuscuta	C012N:2881749-2881940	-	131.115	73.2531	0.332022	2088.33	1037	5
MSTRG.176.1	Cuscuta	C000N:1568101-1569538	-	lincRNA	0.835625	2.59416	73.34	54	149	4248														C012N0248G1	Cuscuta	C012N:2901894-2902081	+	9.43145	7.13852	0.1745	144	99.3333	2.66667
MSTRG.17621.35	Cuscuta	C030N:677758-678538	+	lincRNA	0.0634587	0.0872957	0.0519	1.33333	1.33333	1.33333														C012N0416G1	Cuscuta	C012N:4336417-4336655	+	0.0468783	0.043766	0.0843347	1.33333	1	1.66667
MSTRG.17628.1	Cuscuta	C030N:810264-812880	-	lincRNA	0.262887	0.0829853	0.57744	48.6667	13.3333	93														C013N0193G1	Cuscuta	C013N:1909273-1909647	+	9.18022	1.50973	0.0421713	274	42.3333	1.33333
MSTRG.177.1	Cuscuta	C000N:1568163-1568595	+	lincRNA	0	0.0419267	0.255126	0	1.33333	7.66667														C013N0200G1	Cuscuta	C013N:1942984-1943298	-	400.062	62.7114	0.0875983	10750.3	1461.33	2
MSTRG.17718.1	Cuscuta	C030N:1836233-1842876	+	lincRNA	23.3663	0.0626873	7.90006	1279.67	3.33333	391														C013N0276G1	Cuscuta	C013N:2617000-2617238	-	877.082	1204.3	6.32647	16464	21201.3	112
MSTRG.17762.1	Cuscuta	C030N:2307670-2308091	+	lincRNA	0.154785	0.0335663	0.0398967	4	1	1														C013N0417G1	Cuscuta	C013N:3634394-3641923	+	23.5049	16.2509	0.223553	4117.33	2525.67	44.6667
MSTRG.17811.1	Cuscuta	C030N:2678659-2680342	-	lincRNA	6.86084	0.0456483	5.43202	225	1.33333	159.667														C013N0458G1	Cuscuta	C013N:3962087-3966481	+	2.34852	1.77737	0.0686553	536	391.333	15.6667
MSTRG.1795.1	Cuscuta	C001N:5165627-5172143	+	lincRNA	0.357275	0.035904	0.343866	83	8	72														C014N0012G1	Cuscuta	C014N:87584-89609	-	1.13732	1.11373	0.074195	234.667	203	14.6667
MSTRG.1799.3	Cuscuta	C001N:5212556-5215659	-	lincRNA	0.333738	0.0344923	0.270842	54	5.33333	39														C014N0300G1	Cuscuta	C014N:1839467-1841488	-	51.3055	28.3395	0.535278	5200.33	2584	48.6667
MSTRG.18146.1	Cuscuta	C031N:2677597-2678056	-	lincRNA	0.0581537	0.161057	0.229215	1.66667	3	5														C014N0362G1	Cuscuta	C014N:2395884-2422590	-	6.44865	5.64122	0.052132	2579.33	2082	24.6667
MSTRG.18148.1	Cuscuta	C031N:2699153-2700911	+	lincRNA	1.93635	0.130922	2.23828	154.333	10	160.333														C015N0098G1	Cuscuta	C015N:1671576-1672139	+	3.70552	9.949	0.205375	174.667	414	8.66667
MSTRG.18148.2	Cuscuta	C031N:2699153-2700911	+	lincRNA	1.06602	0.035254	1.15942	72	2	72														C015N0182G1	Cuscuta	C015N:3501452-3503032	+	4.71174	4.62589	0.19002	1253	1150	55.6667
MSTRG.18496.6	Cuscuta	C032N:1925104-1928755	-	lincRNA	3.86814	0.0763833	3.68914	526.333	9	450.667														C015N0249G1	Cuscuta	C015N:4275235-4276692	+	3.81402	3.19952	0.06033	734.333	611	12
MSTRG.1851.1	Cuscuta	C001N:5572199-5574049	-	lincRNA	116.923	0.0825573	259.324	10601.3	7	20531.3														C016N0142G1	Cuscuta	C016N:1399065-1403832	+	11.3864	10.1647	0.234238	6020.33	5257.33	126.333
MSTRG.1859.1	Cuscuta	C001N:5603045-5609166	+	lincRNA	0	0.0453577	0.025372	0	1.66667	1														C016N0167G1	Cuscuta	C016N:1644962-1657205	-	14.5993	11.0923	0.184874	3923.67	2720	46.3333
MSTRG.18753.11	Cuscuta	C033N:1632741-1634913	+	lincRNA	0.475323	0.062745	0.418376	71.6667	8.66667	56.6667														C016N0223G1	Cuscuta	C016N:2246690-2264441	+	23.1187	19.8578	0.276713	9872	7539.33	103
MSTRG.1877.9	Cuscuta	C001N:5694899-5697466	-	lincRNA	0.6279	0.046865	0.416875	81.6667	5.66667	45														C016N0252G1	Cuscuta	C016N:2529224-2533233	+	12.9628	7.98742	0.123509	3867.33	1970.67	19.6667
MSTRG.1889.2	Cuscuta	C001N:5868596-5873258	-	lincRNA	1.05016	0.040714	1.92882	103.333	4	168.667														C016N0285G1	Cuscuta	C016N:2830829-2831140	+	3.68749	3.01599	0.161641	93.3333	69.6667	4
MSTRG.18910.1	Cuscuta	C034N:457616-463212	-	lincRNA	5.03052	0.0376557	6.50307	282	2	325														C016N0371G1	Cuscuta	C016N:3512391-3515345	+	9.16954	2.27494	0.057518	2226.33	512	11.6667
MSTRG.19067.1	Cuscuta	C034N:1730620-1733168	-	lincRNA	1.97095	0.039317	1.90396	372.667	7	313.333														C017N0098G1	Cuscuta	C017N:1430612-1433190	+	99.6429	83.2207	0.153248	18957.3	13830.3	26.6667
MSTRG.1925.1	Cuscuta	C001N:6100904-6107861	-	lincRNA	0.515432	0.071261	0.511606	111.667	14	99.3333														C017N0144G1	Cuscuta	C017N:2067448-2069888	+	5.84325	6.72033	0.173271	2499.67	2545.33	73
MSTRG.19538.4	Cuscuta	C035N:2394944-2400767	-	lincRNA	0.601288	0.0679577	1.41791	142.667	15.3333	298.667														C017N0154G1	Cuscuta	C017N:2151033-2151401	+	0.665106	1.67393	0.0758917	21.3333	46	2.33333
MSTRG.19629.1	Cuscuta	C036N:358327-361565	-	lincRNA	85.068	0.310816	46.1588	4205.33	13.6667	2072.67														C017N0278G1	Cuscuta	C017N:3542630-3550262	-	18.486	8.93592	0.0831787	3811	1630.67	15
MSTRG.19752.1	Cuscuta	C036N:1139219-1141572	+	lincRNA	4.72393	0.130216	9.59599	254.667	6.66667	457.333														C018N0041G1	Cuscuta	C018N:617636-620158	+	16.2903	8.78158	0.192042	588.667	287.333	6.66667
MSTRG.20010.1	Cuscuta	C037N:765853-768032	+	lincRNA	3.52665	0.055236	2.69293	306	4.66667	208														C018N0068G1	Cuscuta	C018N:886487-886691	+	17.167	13.1202	0.413972	299	198.667	6.66667
MSTRG.20102.5	Cuscuta	C037N:1823069-1829447	+	lincRNA	0	0.0874803	0.149272	0	2.33333	3.66667														C018N0090G1	Cuscuta	C018N:1129190-1132148	-	1.54573	1.60338	0.039105	224.667	217	4.33333
MSTRG.20257.1	Cuscuta	C038N:1283839-1287706	-	lincRNA	2.21485	0.0642397	3.57079	178	5	253.667														C018N0161G1	Cuscuta	C018N:1900986-1903185	+	2.46213	1.75046	0.0523433	449.333	284.333	8.66667
MSTRG.20257.2	Cuscuta	C038N:1283876-1287484	-	lincRNA	0.711324	0.073699	1.92733	132	13	317														C018N0198G1	Cuscuta	C018N:2243992-2246477	+	17.8369	28.6237	0.347839	4336.67	6180.67	79.6667
MSTRG.20362.2	Cuscuta	C039N:242354-244124	-	lincRNA	0.917798	0.103462	2.89018	69	7	183.333														C018N0387G1	Cuscuta	C018N:3839349-3841733	-	35.0145	16.3767	0.118144	6713.33	2701.33	19.3333
MSTRG.20409.14	Cuscuta	C039N:561262-562566	-	lincRNA	1.07717	0.053537	2.75512	72.6667	3.66667	163														C019N0055G1	Cuscuta	C019N:600988-601566	+	2.84699	1.78979	0.0391637	1087.33	678.333	18.3333
MSTRG.2044.5	Cuscuta	C001N:7016154-7023429	-	lincRNA	1.13544	0.0655533	1.3039	207	10.3333	210														C019N0235G1	Cuscuta	C019N:2197678-2197873	-	51.1086	149.393	1.6808	819	2159	23.6667
MSTRG.20530.2	Cuscuta	C039N:1306952-1309733	+	lincRNA	5.09486	0.709862	3.79715	1134.33	140.333	736.333														C019N0300G1	Cuscuta	C019N:2690621-2697816	+	23.3337	11.5752	0.0342087	3456.33	1561.33	5
MSTRG.20530.3	Cuscuta	C039N:1306952-1309733	+	lincRNA	7.99144	0.28145	8.32419	1777	54.6667	1619														C019N0404G1	Cuscuta	C019N:3379034-3386678	-	8.94407	13.9274	0.126282	3038	2761.67	35.3333
MSTRG.20530.7	Cuscuta	C039N:1307016-1309632	+	lincRNA	6.9273	0.0752777	5.71645	1151.33	11.6667	845														C019N0446G1	Cuscuta	C019N:3638889-3639356	+	0.0716033	0.0809023	0.089639	3	3	3.33333
MSTRG.20531.1	Cuscuta	C039N:1311622-1316483	+	lincRNA	19.6506	0.18666	10.6959	2312.67	20.3333	1091.33														C020N0126G1	Cuscuta	C020N:1708048-1710048	-	2.51713	0	0.102761	411	0	15.3333
MSTRG.20531.5	Cuscuta	C039N:1311644-1316483	+	lincRNA	3.9003	0.03571	1.02689	459	4.33333	106.333														C020N0132G1	Cuscuta	C020N:1758155-1769185	-	10.1285	7.02014	0.087576	3919.67	2501	41.6667
MSTRG.20532.1	Cuscuta	C039N:1322194-1327710	+	lincRNA	42.0605	0.374283	35.0549	18881.7	144.667	14013														C020N0152G1	Cuscuta	C020N:1910304-1916591	+	7.35146	8.84347	0.163982	2486	2660	49.3333
MSTRG.20745.1	Cuscuta	C040N:666734-667312	+	lincRNA	0.868354	0.0547547	3.6483	40.6667	2.66667	147.333														C020N0158G1	Cuscuta	C020N:1977892-1982765	+	16.0017	13.5382	0.11769	2921.33	2075.33	25.3333
MSTRG.20878.1	Cuscuta	C041N:73682-402089	+	lincRNA	19.8692	0.330802	29.1864	803.667	13	1097.33														C020N0275G1	Cuscuta	C020N:3058028-3059564	-	1.13599	3.40516	0.128829	146.333	387	14
MSTRG.20888.1	Cuscuta	C041N:157431-158502	+	lincRNA	1.50582	0.0605893	2.09629	89	3.66667	109.667														C020N0285G1	Cuscuta	C020N:3122980-3123477	-	113.36	53.6142	0.192673	12435.7	5286.67	19.6667
MSTRG.21127.1	Cuscuta	C041N:1900529-1903137	+	lincRNA	2.67095	0.0572887	2.17539	242.333	5.33333	187.667														C020N0370G1	Cuscuta	C020N:3800268-3800994	+	5.67536	28.4931	0.128729	345.333	1528.67	7.33333
MSTRG.21127.3	Cuscuta	C041N:1900529-1903137	+	lincRNA	0.0882697	0.059272	0.00354267	8.33333	5.66667	1														C020N0396G1	Cuscuta	C020N:4010736-4012721	+	16.8422	20.3542	0.141553	2119	2179.67	14.6667
MSTRG.21227.1	Cuscuta	C042N:401691-404574	+	lincRNA	0.289114	0.0468417	0.330681	57.3333	9	60														C020N0403G1	Cuscuta	C020N:4048769-4051247	+	3.07309	2.34628	0.0493263	463.333	300.333	7
MSTRG.21328.1	Cuscuta	C042N:1402684-1404512	+	lincRNA	2.1671	0.077816	2.16883	229.333	8	206.667														C020N0405G1	Cuscuta	C020N:4068592-4068713	-	37.5151	134.048	0.997654	384	1205.67	9.66667
MSTRG.2133.1	Cuscuta	C001N:7850057-7947591	-	lincRNA	0.954737	0.0436397	1.46021	152.333	6.66667	210														C021N0018G1	Cuscuta	C021N:259920-261049	+	2.70755	3.43953	0.0605303	247.333	287.333	5.33333
MSTRG.21342.20	Cuscuta	C042N:1556106-1558996	+	lincRNA	0.080734	0.0372847	0.203487	9.66667	3.33333	20.6667														C021N0021G1	Cuscuta	C021N:270991-271445	-	2.65099	6.35256	0.215975	103.667	213.333	7.33333
MSTRG.21342.4	Cuscuta	C042N:1556099-1564871	+	lincRNA	0.0996717	0.0335943	0.0504177	14.3333	4.66667	6.66667														C021N0027G1	Cuscuta	C021N:349050-349671	-	1.13294	2.26484	0.061079	60.6667	104.667	3.33333
MSTRG.21402.58	Cuscuta	C042N:2030571-2034016	+	lincRNA	1.73468	0.393498	17.041	50.3333	13.3333	521.333														C021N0100G1	Cuscuta	C021N:1356156-1356989	-	5.74474	5.31925	0.0567777	1013.67	819.333	13
MSTRG.21402.60	Cuscuta	C042N:2030571-2036196	+	lincRNA	2.68842	0.250322	3.29279	78.3333	6.33333	80.3333														C021N0147G1	Cuscuta	C021N:1875383-1885573	-	65.6391	26.0294	0.13577	14951	5472.33	37.6667
MSTRG.21402.62	Cuscuta	C042N:2030585-2036196	+	lincRNA	5.74045	0.250842	9.26936	160.333	5.33333	215.667														C021N0310G1	Cuscuta	C021N:3626569-3627657	-	0.042866	0.0527553	0.059459	4.66667	5	4.66667
MSTRG.21402.63	Cuscuta	C042N:2030585-2031834	+	lincRNA	7.91177	0.207442	9.8817	212	4.33333	230.333														C022N0049G1	Cuscuta	C022N:492859-505669	-	9.99661	7.51274	0.0706187	4725.67	3287.67	42.6667
MSTRG.21402.65	Cuscuta	C042N:2032319-2036196	+	lincRNA	2.03557	0.193197	14.0209	117.667	10.3333	682.667														C022N0117G1	Cuscuta	C022N:1028646-1029613	+	9.68991	7.10026	0.0714703	771.333	507	5.66667
MSTRG.21402.68	Cuscuta	C042N:2049856-2051607	+	lincRNA	2.58352	0.277024	5.7809	257.333	21.6667	515														C022N0214G1	Cuscuta	C022N:2084562-2087254	-	222.84	53.8887	0.210786	15247	2483.67	8.66667
MSTRG.21402.69	Cuscuta	C042N:2052246-2056020	+	lincRNA	0.564162	0.125617	1.01821	45	9	70														C022N0304G1	Cuscuta	C022N:3287577-3291574	-	33.5406	19.5629	0.241972	7901	4244.67	55
MSTRG.21402.71	Cuscuta	C042N:2052523-2055825	+	lincRNA	0.551966	0.148608	0.759676	32.3333	7	38.6667														C022N0307G1	Cuscuta	C022N:3303010-3305364	+	3.2546	2.35148	0.040254	1220.67	754.667	11.6667
MSTRG.21730.1	Cuscuta	C044N:454479-457457	-	lincRNA	0	0.0913153	0.0424967	0	2.33333	1.33333														C023N0114G1	Cuscuta	C023N:1390791-1391131	+	0.148466	0.421806	0.0544423	4.66667	11.3333	1.66667
MSTRG.21793.1	Cuscuta	C044N:1092801-1095168	-	lincRNA	0	0.069932	1.21025	0	3.33333	54														C023N0324G1	Cuscuta	C023N:3303102-3306493	+	9.69979	6.41942	0.138662	5190	3080.33	63.6667
MSTRG.2184.2	Cuscuta	C002N:281117-282124	-	lincRNA	2.4415	0.0687343	1.58416	150	4.33333	87.3333														C025N0039G1	Cuscuta	C025N:210337-211505	+	39.9232	79.0402	0.911335	4011.67	6825	77.3333
MSTRG.21854.103	Cuscuta	C044N:1958713-1976349	-	lincRNA	0.720775	0.0621783	2.00903	109.333	8.66667	258.333														C025N0082G1	Cuscuta	C025N:494775-496239	+	5.24838	5.90075	0.0721077	634.333	636.667	8.33333
MSTRG.21892.1	Cuscuta	C045N:106093-115262	-	lincRNA	33.3887	0.186274	18.2476	6052.33	31	3016.33														C025N0200G1	Cuscuta	C025N:1454030-1463483	-	9.23555	8.36911	0.170331	4277	3434.33	75.6667
MSTRG.2193.1	Cuscuta	C002N:340902-346038	+	lincRNA	1.80259	0.106119	4.67863	139.667	7.66667	315.667														C025N0258G1	Cuscuta	C025N:1950230-1951280	+	0.0531363	0.0678373	0.070418	5.33333	5.66667	6.33333
MSTRG.21956.18	Cuscuta	C045N:611328-612354	+	lincRNA	0	0.127589	0	0	5.33333	0														C025N0266G1	Cuscuta	C025N:1997412-1999500	-	4.97306	3.56711	0.0493087	1023	684.333	13.3333
MSTRG.22637.18	Cuscuta	C048N:1267695-1274796	-	lincRNA	0.0535613	0.0532167	0.0279713	17.6667	12.3333	7.66667														C025N0298G1	Cuscuta	C025N:2225409-2226831	-	5.83472	6.22826	0.138058	693	654.333	15.6667
MSTRG.22916.18	Cuscuta	C049N:1254224-1268901	-	lincRNA	2.5707	0.112463	7.99673	2465	98	6651.67														C025N0354G1	Cuscuta	C025N:2874210-2876743	+	10.256	5.66752	0.0535247	2185	1092.67	13.6667
MSTRG.23031.35	Cuscuta	C050N:335042-340189	-	lincRNA	0.10521	0.0731907	0.148689	7.66667	4.66667	9														C025N0375G1	Cuscuta	C025N:3030059-3030886	-	14.1679	9.95388	0.196878	970	608.333	12
MSTRG.23074.2	Cuscuta	C050N:813783-814692	-	lincRNA	6.69162	0.0583213	3.20476	434.333	3.66667	188.667														C025N0432G1	Cuscuta	C025N:3603662-3604024	-	19.2668	11.3875	0.187654	578.667	305	5.66667
MSTRG.23077.1	Cuscuta	C050N:879563-884283	+	lincRNA	2.20159	0.182497	3.29903	352.333	27	463.667														C025N0443G1	Cuscuta	C025N:3724598-3730763	+	12.1377	5.667	0.0848523	3511	1462.33	21.6667
MSTRG.23093.1	Cuscuta	C050N:1193375-1195324	+	lincRNA	2.86299	0.0646727	1.05398	156	3	56														C026N0012G1	Cuscuta	C026N:90563-91589	-	1.01635	0.93428	0.036665	87.6667	71.3333	2.66667
MSTRG.23118.28	Cuscuta	C050N:1477391-1486721	+	lincRNA	0.163861	0.040041	0.203819	19.3333	4.33333	21.3333														C026N0122G1	Cuscuta	C026N:927603-929653	+	8.52612	9.32562	0.163219	1172	1164.33	26
MSTRG.23136.1	Cuscuta	C050N:1587499-1591242	-	lincRNA	8.7522	0.466297	15.0418	1620.33	78.6667	2518														C026N0129G1	Cuscuta	C026N:975006-979078	+	6.50502	4.99935	0.0562327	1406.33	972.667	15.6667
MSTRG.23136.2	Cuscuta	C050N:1589543-1591242	-	lincRNA	14.3532	0.107033	9.48999	866	6.33333	512														C026N0140G1	Cuscuta	C026N:1026592-1028851	-	15.1142	9.86948	0.170253	9292.67	5421	98
MSTRG.2325.18	Cuscuta	C002N:1513543-1521874	+	lincRNA	0.971393	0.0492693	2.02632	130	6.66667	245.667														C026N0389G1	Cuscuta	C026N:2862759-2864600	+	11.3515	6.19552	0.138812	896.667	519	17
MSTRG.23270.1	Cuscuta	C051N:1371015-1373794	-	lincRNA	0.130931	0.0345127	0.147289	7	1.66667	7.33333														C027N0034G1	Cuscuta	C027N:779648-780072	+	1.82719	0.851727	0.120153	388.333	181.333	25
MSTRG.23390.1	Cuscuta	C052N:996697-1002774	+	lincRNA	12.7597	0.143932	9.10557	2882.33	30.6667	1846.67														C028N0038G1	Cuscuta	C028N:648301-654225	+	3.90875	6.31278	0.116248	935	1475.33	31.6667
MSTRG.23390.2	Cuscuta	C052N:996720-1002756	+	lincRNA	0.213167	0.040421	0.362812	53.3333	9	74.6667														C028N0108G1	Cuscuta	C028N:1526635-1531041	-	2.01777	3.56959	0.132417	666	1059.67	21
MSTRG.23390.4	Cuscuta	C052N:996766-1002754	+	lincRNA	0.155056	0.0747353	0.129366	31	15.6667	26														C028N0122G1	Cuscuta	C028N:1670797-1677645	+	118.263	107.005	0.781045	16021.7	13072.3	95.3333
MSTRG.23412.7	Cuscuta	C052N:1217833-1218893	-	lincRNA	1.56857	0.0706923	1.97062	119	5.66667	139														C028N0132G1	Cuscuta	C028N:1806685-1807436	+	45.2101	35.5473	0.626665	1502.33	1051	18.3333
MSTRG.23480.1	Cuscuta	C053N:448215-450624	+	lincRNA	4.63615	0.126916	4.92782	400.333	10.6667	394														C029N0031G1	Cuscuta	C029N:791744-797959	-	6.70699	5.48153	0.0603183	1740.33	1265.33	18.3333
MSTRG.23523.16	Cuscuta	C053N:959471-961387	-	lincRNA	0.07388	0.0460123	0.0778187	10.6667	6.33333	10.3333														C029N0034G1	Cuscuta	C029N:938826-939035	+	0.034488	0.461829	0.0486153	1	7.66667	1
MSTRG.23535.12	Cuscuta	C053N:1177102-1177878	+	lincRNA	0	0.0893007	0	0	2.66667	0														C029N0052G1	Cuscuta	C029N:1519370-1520506	-	0.427312	0.486677	0.037622	39.6667	41.3333	3.66667
MSTRG.23538.13	Cuscuta	C053N:1204425-1207438	-	lincRNA	0.261435	0.063566	0.396858	26.3333	6.33333	36														C029N0079G1	Cuscuta	C029N:1915395-1915659	+	1.00318	2.60263	0.0660027	24.3333	51	1.66667
MSTRG.23659.9	Cuscuta	C054N:753704-755827	+	lincRNA	1.12297	0.0719827	0.716732	184.333	11.3333	107														C029N0092G1	Cuscuta	C029N:2012923-2013902	-	3.7839	6.23679	0.060727	214.667	302	3.33333
MSTRG.23975.6	Cuscuta	C056N:620957-623826	+	lincRNA	0	0.269042	1.17158	0	54.3333	242.667														C029N0095G1	Cuscuta	C029N:2087172-2094130	+	0.20245	0.154992	0.0723637	10.6667	8.66667	9
MSTRG.23994.1	Cuscuta	C056N:766359-768415	+	lincRNA	29.3656	0.111302	11.6139	1938	7	694.333														C029N0096G1	Cuscuta	C029N:2100486-2102211	+	1.6975	1.7065	0.0424503	238	217.667	6
MSTRG.2423.3	Cuscuta	C002N:2547763-2552842	+	lincRNA	0.297637	0.0334093	0.276128	15.6667	1.66667	13.3333														C030N0148G1	Cuscuta	C030N:2373262-2374097	-	0.851121	5.48699	0.364694	125	706.667	40.3333
MSTRG.24346.1	Cuscuta	C058N:348821-349261	+	lincRNA	0.0293347	0.088639	0.0177853	1	2.33333	0.666667														C031N0022G1	Cuscuta	C031N:143558-147768	-	128.085	61.8376	0.718557	17460	7623	89.3333
MSTRG.24349.1	Cuscuta	C058N:361653-364349	-	lincRNA	60.6254	0.768752	62.7105	9004	102.667	8413														C031N0159G1	Cuscuta	C031N:1475049-1483191	-	13.8855	11.8713	0.127109	5171.67	3937	58
MSTRG.24420.1	Cuscuta	C058N:1107547-1109157	-	lincRNA	9.76033	0.078417	7.14852	555.333	4.33333	355.667														C032N0166G1	Cuscuta	C032N:1051574-1060200	-	7.39431	7.06926	0.0344717	393.333	326.667	2
MSTRG.24420.5	Cuscuta	C058N:1107577-1109083	-	lincRNA	4.01212	0.100122	3.81487	421.333	10	361.667														C032N0239G1	Cuscuta	C032N:1563617-1568437	+	17.9616	9.52534	0.125969	3789.67	1907.67	20.6667
MSTRG.24464.1	Cuscuta	C059N:53719-55208	+	lincRNA	2.76994	0.0498823	2.19731	72.3333	1.33333	50.6667														C032N0360G1	Cuscuta	C032N:2360608-2364668	+	1.14531	1.31331	0.140144	200.333	219	24.3333
MSTRG.24537.2	Cuscuta	C059N:838156-844515	-	lincRNA	0.845795	0.069711	1.54343	23	2	36.3333														C033N0078G1	Cuscuta	C033N:1628349-1628501	-	1.57425	2.74748	0.061761	21	31.6667	1
MSTRG.24719.37	Cuscuta	C060N:1481843-1486988	-	lincRNA	1.21034	0.0343117	0.163888	317.333	8.33333	37.3333														C034N0032G1	Cuscuta	C034N:565464-565811	+	1.88448	5.41437	0.115225	56	139.667	3.33333
MSTRG.24752.1	Cuscuta	C061N:252853-253762	-	lincRNA	0.368253	0.036228	0.37861	21.6667	2	18.3333														C034N0037G1	Cuscuta	C034N:596805-597077	+	0.272528	0.345208	0.0373507	6.66667	7.33333	0.666667
MSTRG.24784.8	Cuscuta	C061N:587466-591011	-	lincRNA	0.666469	0.131915	0.390764	15	2.33333	8														C035N0222G1	Cuscuta	C035N:1601215-1618513	-	2.34156	2.98635	0.0772207	2808.33	3073.67	78.3333
MSTRG.24828.18	Cuscuta	C061N:976289-980141	-	lincRNA	0.568081	0.0503927	0.237954	35.6667	3.33333	14.3333														C035N0294G1	Cuscuta	C035N:2100143-2100652	-	0.40575	7.37724	0.20694	94	1458	39.6667
MSTRG.24877.1	Cuscuta	C061N:1409061-1409998	+	lincRNA	14.6793	0.783721	348.272	1061	50.3333	21564.7														C036N0009G1	Cuscuta	C036N:100666-104671	-	28.0771	31.1176	0.320815	5681.33	5583.33	63
MSTRG.24972.4	Cuscuta	C062N:1288434-1290051	-	lincRNA	4.726	0.141196	3.2682	422	11	255.667														C036N0012G1	Cuscuta	C036N:107286-110075	-	22.8341	12.2561	0.142716	4115	1994.33	34.3333
MSTRG.24980.50	Cuscuta	C062N:1367411-1380288	+	lincRNA	4.27817	0.104864	7.15904	430.333	10	633.333														C036N0069G1	Cuscuta	C036N:461090-466785	+	2.18546	2.95788	0.0805727	967.333	1066.33	36.6667
MSTRG.25320.28	Cuscuta	C065N:460292-462464	+	sense_lncRNA	0.389779	0.0337537	0.740509	41	2.66667	65.6667														C036N0204G1	Cuscuta	C036N:1449697-1451362	+	16.7613	12.1193	0.115238	2433.67	1379.33	16.6667
MSTRG.25320.29	Cuscuta	C065N:460336-461991	+	sense_lncRNA	0.489382	0.0512263	1.15893	32	3	62														C036N0247G1	Cuscuta	C036N:1758427-1767177	+	7.62121	6.80038	0.0772793	1152	874	11.3333
MSTRG.25332.3	Cuscuta	C065N:531407-535091	+	lincRNA	5.4054	0.115929	4.30302	536.333	10.3333	378														C038N0065G1	Cuscuta	C038N:1562514-1563015	+	17.2485	12.4598	0.200102	1556.33	1086.33	23.6667
MSTRG.25361.1	Cuscuta	C065N:790045-791869	+	lincRNA	3.21795	0.04129	2.46152	159.667	2	112														C039N0017G1	Cuscuta	C039N:151417-151884	-	25.0591	7.38602	0.0816427	940.667	255.333	3
MSTRG.25447.2	Cuscuta	C066N:388733-390327	+	lincRNA	4.54737	0.035654	0.975062	436.333	3.33333	78.6667														C039N0034G1	Cuscuta	C039N:317008-322395	-	12.4364	8.12358	0.0732033	1927.67	1143.33	11.3333
MSTRG.25497.3	Cuscuta	C066N:922116-923795	+	lincRNA	0	0.124785	0	0	2.33333	0														C039N0051G1	Cuscuta	C039N:459098-463649	+	4.60159	5.46145	0.0641337	1069.67	1337.33	21.6667
MSTRG.25586.1	Cuscuta	C067N:377721-382684	-	lincRNA	6.91171	0.103083	5.92752	1292.67	18	1029.67														C039N0129G1	Cuscuta	C039N:984013-993458	-	10.2119	11.656	0.0902473	1958.67	2036.33	15
MSTRG.25586.10	Cuscuta	C067N:378130-382645	-	lincRNA	6.07363	0.040923	5.26272	978.667	6.66667	736.667														C039N0299G1	Cuscuta	C039N:2163618-2169418	+	15.9962	6.56397	0.0520443	2619.67	977.667	11
MSTRG.25586.2	Cuscuta	C067N:377721-382539	-	lincRNA	0.823405	0.0769987	0.305024	140.667	13.3333	49.6667														C041N0064G1	Cuscuta	C041N:581870-582462	-	11.4324	12.2185	0.120837	575	535.667	6
MSTRG.25586.5	Cuscuta	C067N:378082-382684	-	lincRNA	0.586594	0.0704987	0.629186	98	10.3333	95														C041N0086G1	Cuscuta	C041N:771426-775827	+	10.948	8.67609	0.0775247	3817	2725	25.6667
MSTRG.25614.1	Cuscuta	C067N:552683-554169	-	lincRNA	0.414507	0.0335777	0.41481	25.3333	2	22.6667														C041N0127G1	Cuscuta	C041N:1039120-1039685	-	1.00568	0.728615	0.037788	50.3333	31	2
MSTRG.25696.2	Cuscuta	C067N:1037283-1043430	+	lincRNA	0.00399867	0.158373	0.0261587	2.33333	71.3333	11.6667														C043N0030G1	Cuscuta	C043N:165819-166360	-	215.894	113.797	1.18459	9768	4556	47.6667
MSTRG.25696.4	Cuscuta	C067N:1037283-1043344	+	lincRNA	0.346986	0.07985	0.222841	104.333	25	65.3333														C043N0091G1	Cuscuta	C043N:682445-682651	-	110.115	16.2493	0.135744	1746	248	2.33333
MSTRG.25696.9	Cuscuta	C067N:1037329-1043483	+	lincRNA	7.40122	0.131134	4.78281	3515.67	59.6667	2038.67														C043N0128G1	Cuscuta	C043N:1063767-1067141	-	14.3459	8.90145	0.106906	1728.67	996.333	13.3333
MSTRG.25756.1	Cuscuta	C068N:325000-332793	+	lincRNA	0.108562	0.0370203	0.124411	2.66667	0.666667	2														C043N0201G1	Cuscuta	C043N:1965757-1966583	-	4.27919	3.29142	0.06367	297.333	201	4
MSTRG.25857.1	Cuscuta	C069N:249267-251307	-	lincRNA	10.3795	0.245209	16.7974	1523.33	34.6667	2251.67														C044N0031G1	Cuscuta	C044N:517226-517953	-	13.039	4.18228	0.0396773	772.667	224.667	2
MSTRG.26270.4	Cuscuta	C072N:294992-296033	-	lincRNA	0	0.0614883	0	0	1.33333	0														C045N0021G1	Cuscuta	C045N:207927-208243	+	7.81046	9.54736	0.223795	209.333	223.667	5.33333
MSTRG.26404.1	Cuscuta	C073N:158151-160468	-	lincRNA	0.913877	0.078035	0.866884	126.667	10.6667	109.333														C045N0055G1	Cuscuta	C045N:650287-656873	+	18.2057	8.71667	0.0934073	1373	630	8.66667
MSTRG.26404.3	Cuscuta	C073N:158265-160468	-	lincRNA	6.01129	0.035927	11.7309	720	3.66667	1255.33														C046N0067G1	Cuscuta	C046N:616714-617343	+	2.29423	1.76583	0.0756007	363	235.667	7.33333
MSTRG.26407.1	Cuscuta	C073N:186479-186762	-	lincRNA	0	0.0814517	0	0	1.33333	0														C046N0095G1	Cuscuta	C046N:845484-850768	-	0.712918	4.15524	0.126375	230.667	1017.33	39
MSTRG.26432.1	Cuscuta	C073N:427711-430018	+	sense_lncRNA	3.5134	0.034265	3.08602	241	2.33333	186.333														C046N0215G1	Cuscuta	C046N:1781543-1786785	+	16.8827	10.579	0.129003	5564	3490	47.3333
MSTRG.26442.1	Cuscuta	C073N:595337-600025	+	lincRNA	15.9539	0.352147	19.3606	2916.67	58	3179.67														C049N0046G1	Cuscuta	C049N:323233-332771	-	3.72303	3.31108	0.061982	1520	1215	26.3333
MSTRG.26644.1	Cuscuta	C074N:1037715-1042967	-	lincRNA	160.953	0.607073	98.0282	9303	31.6667	5030														C049N0105G1	Cuscuta	C049N:787127-787465	+	11.5754	10.6838	0.0450053	332.333	267.333	1.33333
MSTRG.26695.10	Cuscuta	C075N:423000-426049	+	lincRNA	8.35098	0.136939	7.58582	849.667	13.3333	692														C051N0079G1	Cuscuta	C051N:1492684-1493257	-	1.38465	1.50268	0.099337	67.3333	64	4.33333
MSTRG.26705.6	Cuscuta	C075N:554282-556300	-	lincRNA	0.059921	0.0729553	0.244482	5.33333	5.66667	18														C053N0020G1	Cuscuta	C053N:218295-220992	+	3.81069	4.03958	0.0700227	866.667	805	14
MSTRG.26765.4	Cuscuta	C075N:1003185-1004917	+	lincRNA	3.81344	0.131017	1.09229	301	10	77														C053N0076G1	Cuscuta	C053N:1454532-1455065	-	33.0637	50.22	1.55848	1130.33	1552.33	51.6667
MSTRG.26768.1	Cuscuta	C075N:1028935-1037454	-	lincRNA	0.0276127	0.0631473	0.680979	1.66667	2.33333	25.3333														C054N0003G1	Cuscuta	C054N:19121-20205	+	3.35893	2.57545	0.072811	301.333	206.667	6
MSTRG.26776.3	Cuscuta	C076N:12006-14747	-	lincRNA	0.012213	0.0521933	0.0127803	2.66667	8	2.33333														C054N0040G1	Cuscuta	C054N:592170-592430	+	8.2544	6.54703	1.55008	176.667	126.667	28.3333
MSTRG.26862.2	Cuscuta	C076N:887839-889893	+	lincRNA	0.220694	0.036233	1.30098	20.3333	3	98														C054N0079G1	Cuscuta	C054N:1296171-1296362	-	53.6941	25.4327	0.219806	856.667	360	3.33333
MSTRG.26862.5	Cuscuta	C076N:887884-890226	+	lincRNA	2.19687	0.0527307	0.775759	328	7	105.667														C054N0095G1	Cuscuta	C054N:1592313-1592753	+	1.97665	2.09724	0.0653187	200.667	193	4.66667
MSTRG.26881.2	Cuscuta	C077N:201582-206811	-	lincRNA	0.109334	0.036107	0.136014	16.3333	5.66667	20														C055N0085G1	Cuscuta	C055N:1397410-1398247	+	24.9957	11.6866	0.068941	2886.67	1135.67	7
MSTRG.26952.15	Cuscuta	C078N:88497-91282	+	lincRNA	0.232908	0.0460187	0.159232	33.3333	6.33333	21														C060N0018G1	Cuscuta	C060N:378012-380313	-	24.7099	21.9897	0.336545	4886.67	3736	55
MSTRG.26952.17	Cuscuta	C078N:88516-91290	+	lincRNA	0.209247	0.0574563	0.225922	44	10.3333	42.6667														C061N0008G1	Cuscuta	C061N:114740-115024	+	2.28027	1.45716	0.0552323	54.6667	31	1.33333
MSTRG.26975.2	Cuscuta	C078N:220577-221110	+	lincRNA	0.055909	0.07885	0.0640223	1	1.66667	1.33333														C061N0096G1	Cuscuta	C061N:1170849-1175432	+	86.9603	66.8118	0.640477	15826	10660.3	102.333
MSTRG.27170.1	Cuscuta	C079N:633088-638314	-	lincRNA	0.627396	0.0469783	0.825227	71.3333	5.33333	85.3333														C064N0051G1	Cuscuta	C064N:376431-376967	+	45.7921	5.65686	0.142587	1945	225	5.66667
MSTRG.27306.2	Cuscuta	C080N:598223-599885	-	lincRNA	1.3483	0.0600443	1.07976	109.667	4.33333	76.6667														C064N0076G1	Cuscuta	C064N:573342-576178	-	6.78523	4.37799	0.079812	870.667	515	11
MSTRG.27388.1	Cuscuta	C081N:172321-175458	-	lincRNA	5.88109	0.054339	16.1167	1363.33	12	3338.33														C065N0033G1	Cuscuta	C065N:461314-461620	+	0.0150067	0.0124907	0.121664	1	1	3
MSTRG.27452.5	Cuscuta	C081N:966024-968028	+	lincRNA	3.30852	0.0490577	2.96527	524	7.66667	422														C065N0062G1	Cuscuta	C065N:722410-724644	+	1.83131	1.93672	0.0543587	232	259	6
MSTRG.2764.1	Cuscuta	C002N:5405337-5407234	+	lincRNA	0	0.0488723	0.422389	0	5.66667	43.6667														C065N0069G1	Cuscuta	C065N:772503-775461	-	21.3715	14.1312	0.064788	3254.33	1877.67	10.6667
MSTRG.27711.1	Cuscuta	C084N:302195-305848	+	lincRNA	3.8476	0.039379	2.78376	926.333	9.33333	613.333														C065N0092G1	Cuscuta	C065N:1062742-1067493	-	6.46043	7.57836	0.131304	1774.67	1737.67	35.6667
MSTRG.27735.2	Cuscuta	C084N:625494-647005	-	lincRNA	0.730423	0.0481017	0.519305	104	6	64														C065N0119G1	Cuscuta	C065N:1307093-1315362	+	24.4967	15.2469	0.129305	5457.33	2968.67	37.6667
MSTRG.27797.11	Cuscuta	C085N:432115-438090	-	lincRNA	0.041297	0.0545493	0.0249813	12.6667	15	8														C067N0022G1	Cuscuta	C067N:134594-136332	+	4.60839	6.08667	0.193098	1011	1176.33	39
MSTRG.27797.13	Cuscuta	C085N:432411-438108	-	lincRNA	0.314723	0.051989	0.452897	38	6	47														C069N0002G1	Cuscuta	C069N:7132-9031	-	2.2311	4.07803	0.0636357	355.333	572	9
MSTRG.27888.6	Cuscuta	C086N:296180-299441	-	lincRNA	1.14589	0.0906713	0.761762	136.333	10	84.3333														C069N0048G1	Cuscuta	C069N:318242-321503	+	248.494	157.027	1.37865	38853.7	21942	193.667
MSTRG.27888.7	Cuscuta	C086N:296180-299441	-	lincRNA	0.286107	0.0465333	0.235866	54.6667	8.66667	40.6667														C069N0068G1	Cuscuta	C069N:461629-461901	-	31.1294	14.3233	0.213041	700.667	289	4.66667
MSTRG.27944.1	Cuscuta	C087N:154584-157183	+	lincRNA	1.537	0.05393	1.6391	253	8.66667	241.667														C069N0148G1	Cuscuta	C069N:1290444-1293464	-	21.3201	14.9471	0.162888	2742	1822.67	20.6667
MSTRG.27972.1	Cuscuta	C087N:536741-537966	+	lincRNA	10.8585	0.0881747	8.53861	864.667	6.66667	603.333														C072N0038G1	Cuscuta	C072N:395124-397373	-	6.97667	3.99205	0.0426267	1312.67	660.667	9
MSTRG.28065.8	Cuscuta	C088N:641807-644081	+	lincRNA	0.137076	0.0699893	0.12502	25	10.3333	20														C072N0106G1	Cuscuta	C072N:1168060-1174839	+	1.12536	2.13043	0.066184	271.667	447.667	14.6667
MSTRG.28092.1	Cuscuta	C089N:67273-69542	+	lincRNA	21.791	0.1346	17.4329	2041	12.3333	1465.67														C074N0011G1	Cuscuta	C074N:70551-72378	-	1.74916	2.38911	0.0748247	821	1060.67	30.6667
MSTRG.28092.3	Cuscuta	C089N:67273-69542	+	lincRNA	12.8871	0.189734	8.77597	1420	18.3333	880														C074N0081G1	Cuscuta	C074N:670881-671308	+	9.34342	27.2608	0.192177	337.333	863.667	5.66667
MSTRG.28097.1	Cuscuta	C089N:150223-152454	-	lincRNA	1.14332	0.0728367	1.3176	122.667	8	129.667														C074N0107G1	Cuscuta	C074N:841471-853631	-	15.5565	13.3652	0.152167	6441.33	4883.67	55.6667
MSTRG.28097.2	Cuscuta	C089N:150223-152454	-	lincRNA	0.541935	0.047536	0.915428	50	4.33333	75.3333														C075N0057G1	Cuscuta	C075N:850678-851278	+	2.03126	2.56193	0.0537043	1189.67	1219.33	39.6667
MSTRG.28108.6	Cuscuta	C089N:333929-339903	+	lincRNA	0.781	0.109139	0.69478	54.6667	7.33333	42.6667														C075N0067G1	Cuscuta	C075N:981667-983046	-	0.0473067	4.56318	0.613666	5.66667	465.667	61.6667
MSTRG.28260.1	Cuscuta	C091N:125877-128133	+	lincRNA	2.89754	0.065288	2.58047	500	10.6667	393														C075N0072G1	Cuscuta	C075N:1059310-1060598	+	0.03148	1.53273	0.137798	4	146.333	13
MSTRG.28365.13	Cuscuta	C092N:332989-338589	-	lincRNA	0.0487633	0.0658257	0.00368567	9.33333	11	1.33333														C076N0013G1	Cuscuta	C076N:237150-237232	+	0.641306	0.384904	0.0348013	5	2.66667	0.333333
MSTRG.28365.14	Cuscuta	C092N:332989-338589	-	lincRNA	0.002197	0.051616	0.00253633	1	6.66667	1														C081N0007G1	Cuscuta	C081N:119098-119366	-	4.9686	4.15207	0.132541	928	767	22.6667
MSTRG.28365.28	Cuscuta	C092N:332996-338671	-	lincRNA	0.050467	0.083444	0.112256	9.66667	14	18.3333														C084N0048G1	Cuscuta	C084N:833441-833935	-	1.06957	1.8405	0.0560553	45.3333	67.6667	2.33333
MSTRG.28365.7	Cuscuta	C092N:332988-338589	-	lincRNA	0.102999	0.0407783	0.0882867	18	6.66667	13														C085N0019G1	Cuscuta	C085N:239863-240683	+	0.051012	2.23703	0.178323	3.66667	136	11.3333
MSTRG.28365.8	Cuscuta	C092N:332988-338589	-	lincRNA	1.73941	0.034935	1.39555	310	5.33333	224														C085N0066G1	Cuscuta	C085N:851794-868839	+	186.854	57.8357	0.23852	26026.7	9683	86.3333
MSTRG.28365.9	Cuscuta	C092N:332988-338589	-	lincRNA	0.398114	0.072114	0.301271	77	13.3333	53.3333														C086N0050G1	Cuscuta	C086N:683812-692273	+	14.9696	10.1453	0.231757	3855	2259.33	31
MSTRG.28368.12	Cuscuta	C092N:370787-373244	+	lincRNA	0.164244	0.0354517	0.199017	25.3333	5	26														C088N0015G1	Cuscuta	C088N:185156-192504	+	17.138	11.1448	0.263363	1974	1139	28.6667
MSTRG.28594.48	Cuscuta	C096N:133182-143661	-	lincRNA	0.914802	0.155115	1.51893	214.333	35	321.333														C090N0024G1	Cuscuta	C090N:325618-331328	-	103.774	64.7167	0.69611	14622.7	8118.33	83.6667
MSTRG.28594.55	Cuscuta	C096N:133911-143661	-	lincRNA	0.214505	0.090441	0.118374	46.6667	17.6667	22.6667														C090N0051G1	Cuscuta	C090N:704437-714409	+	40.7241	46.1539	0.464381	13314.3	13218.3	142.667
MSTRG.28594.58	Cuscuta	C096N:139307-141221	-	lincRNA	1.94858	0.223624	2.29287	108	11.6667	114.333														C095N0013G1	Cuscuta	C095N:400193-408321	-	1.28316	3.9617	0.0648647	235.667	643.667	10.6667
MSTRG.28594.98	Cuscuta	C096N:301662-309441	-	lincRNA	1.64539	0.058305	3.18381	179.667	5.66667	307														C096N0009G1	Cuscuta	C096N:472926-485002	-	7.4206	8.39641	0.115228	1864	1896.33	32.3333
MSTRG.2883.3	Cuscuta	C002N:6322368-6324330	-	lincRNA	4.05085	0.0617137	3.84162	625	9	531.667														C097N0057G1	Cuscuta	C097N:362638-365498	+	21.1859	13.061	0.145137	3684.67	1990.33	23.6667
MSTRG.2883.4	Cuscuta	C002N:6322390-6326608	-	lincRNA	7.34695	0.122373	6.34945	544	8.66667	426.333														C097N0095G1	Cuscuta	C097N:530633-539433	-	11.832	9.40566	0.129204	5086.33	3755	59
MSTRG.28840.6	Cuscuta	C100N:359163-360891	+	lincRNA	0.0931007	0.0594097	0.348795	12.6667	7.66667	42.3333														C102N0027G1	Cuscuta	C102N:204145-214140	+	3.60186	3.30515	0.0617593	941	771.667	17.6667
MSTRG.28843.5	Cuscuta	C100N:374671-377339	+	lincRNA	3.29001	0.079353	2.9425	692	16	557.667														C105N0027G1	Cuscuta	C105N:316877-317345	-	8.06209	7.04085	0.162493	313.333	244	5.66667
MSTRG.28867.1	Cuscuta	C100N:569172-611701	-	lincRNA	21.9026	19.5829	7.21892	867.333	739.667	276.667														C131M0006G1	Cuscuta	C131M:16054-16610	-	37.559	21.6181	4.20163	1721.33	888.667	160.667
MSTRG.28914.2	Cuscuta	C102N:2262-4135	-	lincRNA	0.144153	0.039049	0.379989	5	1	10.6667														C131M0009G1	Cuscuta	C131M:18293-18483	+	0.041808	0.049176	0.130155	1	1	2
MSTRG.29150.1	Cuscuta	C106N:210976-213016	+	lincRNA	12.7581	0.062266	7.31328	626	3	328														C131M0022G1	Cuscuta	C131M:55732-56170	-	10.7209	7.29439	3.58389	354.667	235.667	113.333
MSTRG.29221.7	Cuscuta	C109N:158426-160705	-	lincRNA	0.287648	0.048843	0.405339	51.6667	8.66667	65.6667														C131M0041G1	Cuscuta	C131M:169706-170144	-	40.2194	31.2525	3.42713	1427.33	1015.67	108
MSTRG.29241.29	Cuscuta	C110N:197494-198375	+	lincRNA	0.023646	0.094483	0.044838	0.666667	1.66667	1.33333														C135M0004G1	Cuscuta	C135M:6186-6371	-	28.1154	16.9376	0.299036	428.333	232.667	4.33333
MSTRG.29241.36	Cuscuta	C110N:253890-299228	+	lincRNA	0.402512	0.136052	0.324273	14.3333	4	9.66667														C135M0021G1	Cuscuta	C135M:48542-49248	-	11.1126	9.48254	0.983631	454	344.333	34.6667
MSTRG.29334.1	Cuscuta	C113N:262310-274541	+	lincRNA	8.78198	0.394408	16.0103	367.667	15	602.667														C135M0022G1	Cuscuta	C135M:50027-50439	+	39.7643	33.6702	0.522393	1355.33	1026	16.6667
MSTRG.29348.1	Cuscuta	C114N:95403-98160	+	lincRNA	13.9286	0.102417	18.4514	473	3.66667	559														C135M0027G1	Cuscuta	C135M:62233-62990	+	24.7156	12.304	7.62272	1544	688.333	405.333
MSTRG.29399.27	Cuscuta	C115N:218695-223422	-	lincRNA	1.52571	0.193444	6.98364	554	62	2281														C135M0033G1	Cuscuta	C135M:74289-74474	-	4.42686	2.80654	0.052043	68	39	1.33333
MSTRG.29399.35	Cuscuta	C115N:234092-241606	-	lincRNA	0.135569	0.0837907	1.05804	47	21	302.667														C135M0035G1	Cuscuta	C135M:79203-79996	-	50.849	37.0471	1.54072	3371	2171	86.3333
MSTRG.29399.36	Cuscuta	C115N:234092-241606	-	lincRNA	2.10655	0.0658967	0.951677	1255.33	37.3333	509.333														C135M0037G1	Cuscuta	C135M:87205-87577	+	5.58308	3.97756	0.056777	168.333	109.667	2
MSTRG.29399.37	Cuscuta	C115N:234092-248548	-	lincRNA	0	0.112473	0.786922	0	55.3333	361														C135M0044G1	Cuscuta	C135M:100260-101020	+	0.406994	0.184534	3.81508	23.3333	10.6667	204.333
MSTRG.29399.46	Cuscuta	C115N:245486-247161	-	lincRNA	1.60051	0.0763973	3.21517	219	9.66667	378.667														C135M0050G1	Cuscuta	C135M:112327-112512	-	8.43272	5.17166	0.332669	128.333	71.3333	5
MSTRG.29399.47	Cuscuta	C115N:249121-255261	-	lincRNA	0.220696	0.061604	1.66552	98.6667	25	629.667														C135M0054G1	Cuscuta	C135M:125161-125533	+	8.64665	6.80107	0.054863	262.667	187.667	2
MSTRG.29400.3	Cuscuta	C115N:224746-228697	+	lincRNA	2.01929	0.0962397	4.22193	342	13.6667	617														C136M0002G1	Cuscuta	C136M:2758-3518	-	3.94373	3.17255	0.062036	242.333	178.333	3.66667
MSTRG.29400.5	Cuscuta	C115N:234092-250955	+	lincRNA	2.20597	0.148642	6.28151	468.667	28	1147.67														C136M0013G1	Cuscuta	C136M:60487-60925	-	6.35856	7.13425	2.31697	230.333	231.333	73.6667
MSTRG.29407.28	Cuscuta	C116N:126564-127987	+	lincRNA	1.0478	0.0480353	1.50028	121.667	5.33333	153.333														C136M0027G1	Cuscuta	C136M:141230-141650	-	19.649	16.6232	2.36972	652.333	516.333	74
MSTRG.29411.37	Cuscuta	C116N:258810-268090	+	lincRNA	1.30358	0.105898	3.36314	147	10.6667	311.333														C139M0001G1	Cuscuta	C139M:3004-5515	-	172.058	149.472	32.9184	142432	107982	24801.3
MSTRG.29411.40	Cuscuta	C116N:261439-268123	+	lincRNA	0.193388	0.0477417	0.53459	22.6667	5	51.6667														C139M0007G1	Cuscuta	C139M:10445-10802	-	0.0805453	0.0804727	132.303	3	2.66667	3186.67
MSTRG.29435.3	Cuscuta	C117N:101320-110647	+	lincRNA	30.6105	0.284885	14.966	5170.67	41	2344.67														C139M0014G1	Cuscuta	C139M:39406-39803	-	57.3676	68.5887	0.071732	1995	2010	2.33333
MSTRG.29580.1	Cuscuta	C124N:158513-161798	-	lincRNA	3.58053	0.148355	1.73988	787	34.6667	378.333														C139M0026G1	Cuscuta	C139M:80988-81563	+	43.7038	25.0742	0.537909	1193.33	612	14.3333
MSTRG.29580.3	Cuscuta	C124N:158513-161814	-	lincRNA	2.45786	0.051957	1.92898	640.667	11	434.667														C140M0010G1	Cuscuta	C140M:56441-57602	+	299.33	403.267	161.688	28077.7	34541	13459.7
MSTRG.29692.2	Cuscuta	C130N:175824-176938	-	lincRNA	25.0917	0.200275	23.8303	2040.33	15.6667	1770.67														C140M0015G1	Cuscuta	C140M:70342-70922	+	30.7094	23.5491	4.37827	1462.33	1009	178.333
MSTRG.29696.1	Cuscuta	C131M:16610-18924	+	sense_lncRNA	42.5021	1.41874	30.9603	7806.33	220.333	5033.33														C140M0022G1	Cuscuta	C140M:91339-93620	+	142.856	127.027	128.435	17164	13524	13208.7
MSTRG.29750.20	Cuscuta	C135M:79993-118497	+	sense_lncRNA	44.864	0.368176	44.6655	1876	13.3333	1658.33														C140M0023G1	Cuscuta	C140M:91537-91725	-	149.398	104.295	22.9519	2316	1453.33	306.333
MSTRG.29750.24	Cuscuta	C135M:116980-119080	+	anti-sense_lncRNA	184.004	2.67162	136.253	3612.67	48.6667	2464.33														C140M0030G1	Cuscuta	C140M:105945-106315	-	0.0505783	0.057486	0.0947193	2	2	2.66667
MSTRG.29819.19	Cuscuta	C140M:109909-111140	-	lincRNA	41.5452	0.418631	26.0527	3385.67	31	1933.33														C140M0031G1	Cuscuta	C140M:115651-116032	+	20.9225	19.2687	0.232609	666.333	543.333	7
MSTRG.29819.20	Cuscuta	C140M:109909-111138	-	lincRNA	18.46	0.229713	17.2399	1780.33	20	1456.67														C143M0008G1	Cuscuta	C143M:23715-24295	-	57.0852	41.141	3.04646	2695.33	1762.67	127.333
MSTRG.29837.2	Cuscuta	C142N:80867-83249	+	lincRNA	0.0560303	0.107504	0.451901	4.66667	8.66667	32.6667														C143M0012G1	Cuscuta	C143M:33522-33903	-	252.524	188.459	36.8869	8076	5309.67	983.333
MSTRG.29839.1	Cuscuta	C142N:88353-89927	+	lincRNA	0.152003	0.111433	0.284097	2.66667	2.33333	5.66667														C143M0013G1	Cuscuta	C143M:40391-43969	-	6.54719	6.95371	5.00876	477	450.333	304
MSTRG.29846.1	Cuscuta	C143M:18881-80321	-	sense_lncRNA	524.758	20.4965	1100.98	28307.3	930.667	51815.7														C146M0005G1	Cuscuta	C146M:28544-28941	-	57.2513	0.102197	29.3002	1595.67	3.33333	828.333
MSTRG.29846.2	Cuscuta	C143M:18954-80223	-	sense_lncRNA	0.126956	0.233902	0.291526	3.33333	5.66667	6.33333														C146M0006G1	Cuscuta	C146M:38248-38630	+	22.3354	17.6556	0.31993	720	499.333	9.33333
MSTRG.29852.5	Cuscuta	C143M:93858-94521	-	lincRNA	11.7854	1.56963	7.86311	595	74.6667	350.333														C147N0004G1	Cuscuta	C147N:79052-84459	+	16.1876	5.81101	0.072751	2976	1144	14.3333
MSTRG.29883.1	Cuscuta	C149M:5049-5499	+	lincRNA	0	7.97032	29.5044	0	197.333	756.667														C149M0028G1	Cuscuta	C149M:53444-55967	+	7.24524	0.796063	0.161894	390.333	36.3333	7.33333
MSTRG.29902.2	Cuscuta	C153N:3098-31864	-	lincRNA	11.6779	1.42032	0.68432	333.333	45.6667	20.6667														C149M0035G1	Cuscuta	C149M:68246-68454	+	0.0704247	0.0846407	0.0907107	2	2	2
MSTRG.29905.3	Cuscuta	C153N:36337-37275	+	lincRNA	7.16705	0.098149	6.79534	382	4.33333	327.333														C154M0033G1	Cuscuta	C154M:76562-77116	-	5.21104	8.22568	2.46603	260	336.333	93
MSTRG.29924.7	Cuscuta	C154M:20835-21595	+	lincRNA	11.9609	0.058004	11.6437	633.333	3	547.667														C159N0003G1	Cuscuta	C159N:22385-25104	+	10.5993	7.64595	0.090555	1788.67	1088.33	15.3333
MSTRG.29936.1	Cuscuta	C157N:1886-22568	-	lincRNA	0.234685	0.0386483	0.084355	7	1.33333	3														C162M0019G1	Cuscuta	C162M:40214-41739	+	28.0953	34.7225	0.0923267	3404.67	3898.33	9.33333
MSTRG.29949.3	Cuscuta	C157N:62764-73725	+	lincRNA	0.464297	0.0927997	0.18472	28.6667	6	12														C173M0008G1	Cuscuta	C173M:23738-26016	-	32.4958	40.6635	33.7035	3681	4330.33	3424.33
MSTRG.29949.4	Cuscuta	C157N:62821-73164	+	lincRNA	0.230613	0.125125	0	4	2	0														C173M0010G1	Cuscuta	C173M:25631-25818	+	13.7493	20.2291	24.4553	215	280.667	320.333
MSTRG.30068.1	Cuscuta	C194N:6031-27387	+	lincRNA	326.823	0.0621487	11.6763	22904.7	4.33333	855														C176M0001G1	Cuscuta	C176M:1786-1971	+	0.493876	0.121062	0.156502	8	2	2.66667
MSTRG.30137.1	Cuscuta	C208M:28568-28897	-	anti-sense_lncRNA	99.5291	1.12452	56.9458	2336.67	23.3333	1237														C176M0009G1	Cuscuta	C176M:13282-14044	-	3.24794	2.15868	2.99407	202	122	163
MSTRG.30175.12	Cuscuta	C222M:8500-9758	-	lincRNA	14.7851	0.341269	5.08476	1361.67	28	383.667														C176M0012G1	Cuscuta	C176M:23434-23906	-	0.0415757	0.056009	0.402458	2	2.33333	13.3333
MSTRG.30186.1	Cuscuta	C223N:3169-22308	-	lincRNA	23.5425	0.166286	3.11378	489.667	4	67.3333														C176M0018G1	Cuscuta	C176M:37106-37474	-	0.256184	0.31474	0.110963	8	9.33333	3.66667
MSTRG.30187.1	Cuscuta	C223N:6687-26025	+	lincRNA	1.89502	0.369646	5.01048	82.3333	14	185.667														C176M0028G1	Cuscuta	C176M:48479-48902	-	5.16743	2.98661	0.503013	178.667	93.6667	14.6667
MSTRG.30200.1	Cuscuta	C226N:107-10644	+	lincRNA	2.51177	0.299053	0.281594	75	9	9.33333														C185M0010G1	Cuscuta	C185M:10274-12787	+	1.50064	0.728132	0.186161	839	358.667	87.6667
MSTRG.30222.1	Cuscuta	C235M:3309-5410	-	sense_lncRNA	35.7857	0.16602	17.8527	5851.33	22.3333	2617.33														C185M0022G1	Cuscuta	C185M:45945-46299	+	41.3823	13.9964	51.4397	1153.33	368.667	1248.33
MSTRG.30236.1	Cuscuta	C240N:4487-13731	+	lincRNA	18.9121	0.0581403	1.40515	409.333	1.33333	32														C186M0002G1	Cuscuta	C186M:2419-2856	+	0.0257387	0.026946	8.5905	1	1	264
MSTRG.30247.1	Cuscuta	C253M:1879-8610	-	anti-sense_lncRNA	2.71338	0.0518357	3.93558	420	7.66667	536.333														C186M0020G1	Cuscuta	C186M:44383-44934	-	6.72522	4.93634	0.395248	297.667	201.333	14.6667
MSTRG.3039.6	Cuscuta	C002N:7515090-7517222	-	lincRNA	1.67058	0.0829737	0.135954	228.667	10	15.6667														C192M0021G1	Cuscuta	C192M:39769-40181	+	63.9388	49.7308	1.09801	2158	1515	33.6667
MSTRG.3068.1	Cuscuta	C003N:184912-190731	+	lincRNA	0.645	0.0636333	0.68868	47	4.66667	44.6667														C196M0003G1	Cuscuta	C196M:17858-18296	+	162.596	157.689	144.214	5868	5103	4354.33
MSTRG.3267.2	Cuscuta	C003N:1520007-1522766	+	lincRNA	2.16679	0.0428423	1.9061	458	8.66667	362.667														C198N0002G1	Cuscuta	C198N:17474-17916	-	0.454219	2.55064	0.0554823	18	83.6667	2.66667
MSTRG.3489.1	Cuscuta	C003N:3397388-4089306	-	anti-sense_lncRNA	22.174	0.127591	20.2374	1975.67	11.3333	1639.33														C198N0003G1	Cuscuta	C198N:30822-31245	-	0.267891	2.46612	0.061231	9.66667	77	2.66667
MSTRG.3541.1	Cuscuta	C003N:4460405-4464252	-	lincRNA	37.0447	0.157212	23.2927	1653.67	6.66667	917.333														C202M0001G1	Cuscuta	C202M:4742-6283	+	23.2974	11.4371	0.265722	1696.33	761	18
MSTRG.3698.4	Cuscuta	C003N:6181126-6186110	+	lincRNA	0.33084	0.0345063	0.250788	81.3333	8.33333	55.3333														C202M0002G1	Cuscuta	C202M:12158-13320	+	527.276	471.443	112.172	50619.7	40422.3	9466
MSTRG.3833.1	Cuscuta	C004N:606573-609676	+	lincRNA	1.37195	2.70439	44.3103	68.6667	111	1873.67														C208M0008G1	Cuscuta	C208M:6256-6377	-	0.270433	0.356196	0.17053	3.33333	3.66667	1.66667
MSTRG.394.5	Cuscuta	C000N:3653260-3653872	-	lincRNA	0	0.139173	0.027711	0	2	0.666667														C208M0010G1	Cuscuta	C208M:14788-15167	-	21.0854	29.9567	7.43394	633.667	839.333	203.667
MSTRG.3947.2	Cuscuta	C004N:1353680-1354667	-	lincRNA	0.05884	0.047869	0.206947	3.66667	3.33333	13.3333														C208M0016G1	Cuscuta	C208M:27478-28628	+	312.147	257.972	192.692	29616	21885.7	15529.7
MSTRG.4095.8	Cuscuta	C004N:2461444-2468731	-	lincRNA	0.375603	0.058272	0.166808	36	5.66667	15.3333														C212N0002G1	Cuscuta	C212N:10947-15397	-	8.39893	4.19032	0.122206	2015	923.333	27.3333
MSTRG.4154.1	Cuscuta	C004N:2854342-2858364	-	lincRNA	7.24867	0.149055	5.34436	349.333	7	237.667														C216N0002G1	Cuscuta	C216N:5989-6491	+	0.346208	3.36206	0.0864057	54	457.333	10.6667
MSTRG.4170.2	Cuscuta	C004N:2980595-2989333	+	lincRNA	4.64044	0.113249	3.79263	516.333	13	406.667														C220M0006G1	Cuscuta	C220M:7617-7825	+	0.0759433	0.0829667	0.097694	2	2	2
MSTRG.4433.3	Cuscuta	C004N:5527769-5530562	+	lincRNA	0	0.098374	0.826558	0	19.6667	155														C220M0010G1	Cuscuta	C220M:18368-24348	+	5.6565	3.48089	0.607732	3663	2075	369.333
MSTRG.4433.4	Cuscuta	C004N:5527770-5529859	+	lincRNA	0	0.279797	0.601217	0	39	79														C220M0013G1	Cuscuta	C220M:30918-31453	+	127.837	87.5713	0.792954	5625	3461.33	29.6667
MSTRG.4437.1	Cuscuta	C004N:5561472-5562348	+	lincRNA	0.205066	0.089617	0.331327	4.66667	1.66667	6.33333														C220M0019G1	Cuscuta	C220M:33190-33395	-	5.83906	5.29614	4.58172	101	81	67.3333
MSTRG.4483.1	Cuscuta	C005N:218187-223934	-	lincRNA	4.08137	0.0454977	0.462677	646	7.66667	70														C222M0005G1	Cuscuta	C222M:17720-18370	-	173.792	96.4292	38.7437	9017	4627	1816.33
MSTRG.4756.1	Cuscuta	C005N:2098087-3093273	+	sense_lncRNA	5.5439	0.191024	15.5502	319.333	11	825.333														C225M0002G1	Cuscuta	C225M:6770-7209	-	25.9531	11.2407	2.42572	988.667	365	78
MSTRG.4856.1	Cuscuta	C005N:3074554-3077591	+	lincRNA	0.142393	0.0477877	1.07763	16	5	104.667														C235M0001G1	Cuscuta	C235M:1-137	+	7.57456	5.8051	1.58461	88.6667	58.6667	14.6667
MSTRG.5055.1	Cuscuta	C005N:4299110-4303210	+	lincRNA	13.9635	0.0834157	10.2767	1439	8.33333	959														C235M0003G1	Cuscuta	C235M:2609-3021	+	24.7363	18.601	10.222	845.667	565.333	274.667
MSTRG.5168.8	Cuscuta	C005N:4936348-4941671	-	lincRNA	0.334125	0.0608093	0.804929	92.6667	15.3333	192.667														C235M0005G1	Cuscuta	C235M:3534-3742	-	0.0521607	0.214251	0.0815643	1	4	1.66667
MSTRG.5527.2	Cuscuta	C006N:1995450-2000060	+	lincRNA	1.45754	0.572183	8.2843	353.333	123.333	1814														C235M0007G1	Cuscuta	C235M:5408-5958	+	170.521	96.4674	16.577	7592.67	3920	600
MSTRG.5682.1	Cuscuta	C006N:3203350-3203676	+	lincRNA	0.380223	0.278171	1.56067	7.66667	4.66667	28.3333														C235M0011G1	Cuscuta	C235M:15986-18374	-	2.38863	0.034759	0.0435523	288.667	4.33333	5.33333
MSTRG.5798.19	Cuscuta	C006N:4166842-4174169	-	lincRNA	0.00494967	0.036476	0.00777233	1.33333	6.33333	2														C253M0001G1	Cuscuta	C253M:5163-6316	+	102.578	185.422	88.3616	10056.3	15692.7	7053.67
MSTRG.5947.1	Cuscuta	C007N:16407-20297	+	lincRNA	0.779767	0.062159	1.03005	109.333	9	137.333														Cuscuta_newGene_1	Cuscuta	C000N:15329-24434	+	28.0349	14.2202	0.160799	4730	2181.33	24.3333
MSTRG.6.10	Cuscuta	C000N:50206-50936	+	lincRNA	0	0.116188	0.0420387	0	2	1.33333														Cuscuta_newGene_10	Cuscuta	C013N:2563037-2566638	-	61.643	53.6827	0.375828	13112.7	10047.3	70.3333
MSTRG.600.1	Cuscuta	C000N:5056322-5058480	-	lincRNA	7.61831	0.0525783	5.42084	1048.33	6.66667	642.333														Cuscuta_newGene_100	Cuscuta	C013N:2832483-2841014	-	4.5614	4.06093	0.075125	1660.33	1410	27.6667
MSTRG.6104.6	Cuscuta	C007N:1010135-1010425	+	lincRNA	0.068166	0.0596823	0.019433	1.33333	1	0.333333														Cuscuta_newGene_10002	Cuscuta	C032N:1250859-1255992	-	6.27235	4.76702	0.060943	1138.33	773.333	10.6667
MSTRG.6140.6	Cuscuta	C007N:1298374-1300687	-	lincRNA	0.300173	0.034724	0.314472	56.3333	6.33333	51.6667														Cuscuta_newGene_10004	Cuscuta	C032N:1259830-1264918	+	17.6747	12.5881	0.119147	2795.67	1695.67	19.6667
MSTRG.6206.1	Cuscuta	C007N:1728180-1740636	+	lincRNA	3.88591	0.136639	1.83802	488	14.3333	201.667														Cuscuta_newGene_10005	Cuscuta	C032N:1279784-1293096	+	18.4967	16.3092	0.218011	5907.33	4424.67	61.3333
MSTRG.6271.2	Cuscuta	C007N:2118675-2120869	+	lincRNA	8.08142	2.23353	10.5544	194.667	48.3333	224.667														Cuscuta_newGene_10010	Cuscuta	C032N:1325762-1327615	+	17.0868	6.07522	0.0789967	2290.67	740.333	10.6667
MSTRG.6348.1	Cuscuta	C007N:2698843-2705102	+	lincRNA	0.0702337	0.0639283	0.538631	4.66667	3.66667	28														Cuscuta_newGene_10011	Cuscuta	C032N:1343895-1347227	+	4.46267	3.18528	0.0870167	922.333	599	18.3333
MSTRG.6490.1	Cuscuta	C007N:3830839-3835229	+	lincRNA	24.4641	0.115612	10.2237	1438.67	6.33333	546.667														Cuscuta_newGene_10012	Cuscuta	C032N:1349641-1355513	+	16.8046	7.00426	0.0491987	5384	2014.33	15.3333
MSTRG.6864.2	Cuscuta	C008N:2136238-2136639	-	lincRNA	0.0214993	0.064651	0	0.666667	1.66667	0														Cuscuta_newGene_10015	Cuscuta	C001N:5501834-5511301	+	2.95897	1.91851	0.0539247	938.333	507.333	25.3333
MSTRG.6974.22	Cuscuta	C008N:2941503-2945690	-	lincRNA	1.73836	0.0639043	1.34666	445.667	16	313.667														Cuscuta_newGene_10016	Cuscuta	C032N:1359662-1363325	+	223.206	45.6827	0.06229	41161	7387.67	11
MSTRG.6981.1	Cuscuta	C008N:3026593-3033450	+	anti-sense_lncRNA	1.60249	0.0398073	2.04215	86.6667	2	96														Cuscuta_newGene_10019	Cuscuta	C032N:1385155-1390153	+	7.83947	3.15377	0.0353497	1793.67	663	10.6667
MSTRG.6997.30	Cuscuta	C008N:3134049-3137968	-	lincRNA	0.376338	0.0479567	0.380131	73.3333	9	66.6667														Cuscuta_newGene_10020	Cuscuta	C032N:1385446-1397893	-	10.125	4.95796	0.069721	4923.33	2154.67	36
MSTRG.7041.3	Cuscuta	C008N:3489282-3497742	+	lincRNA	0.0851257	0.040034	0.129747	12.3333	5.33333	16.6667														Cuscuta_newGene_10021	Cuscuta	C032N:1393591-1397503	+	99.3322	46.4037	0.48811	13967	5969	61.3333
MSTRG.7041.5	Cuscuta	C008N:3489282-3497615	+	lincRNA	0.206593	0.0880113	0.398662	26.3333	10.6667	44.3333														Cuscuta_newGene_10023	Cuscuta	C032N:1417231-1430533	+	13.668	15.9652	0.26638	1976.67	2090.67	35.3333
MSTRG.7089.12	Cuscuta	C008N:3818189-3822918	+	lincRNA	0	0.102357	0.085448	0	1.66667	2														Cuscuta_newGene_10028	Cuscuta	C032N:1455875-1467212	-	9.29813	5.84169	0.0774133	3561.33	2076.33	29.3333
MSTRG.7101.3	Cuscuta	C008N:3933162-3942838	+	lincRNA	0.0364957	0.0342017	0.193677	8.33333	7	36														Cuscuta_newGene_10030	Cuscuta	C032N:1476588-1480232	-	10.8702	7.03996	0.116993	2023.33	1291.33	30
MSTRG.7137.1	Cuscuta	C008N:4276173-4278122	+	lincRNA	109.324	0.0882453	50.0949	6421	5	2642.67														Cuscuta_newGene_10035	Cuscuta	C032N:1503578-1507102	+	2.06	6.55172	0.127679	523.333	1449	29
MSTRG.7137.3	Cuscuta	C008N:4276173-4278122	+	lincRNA	12.8511	0.053012	6.46964	756.333	3	343.333														Cuscuta_newGene_10036	Cuscuta	C032N:1506610-1508698	-	191.399	74.4909	0.601553	16599.7	5934.67	48
MSTRG.7227.1	Cuscuta	C008N:4802588-4808882	+	lincRNA	70.6409	0.236884	33.0784	5169.33	15.3333	2174.33														Cuscuta_newGene_10039	Cuscuta	C032N:1511767-1514191	+	143.044	75.096	0.552028	10849.3	5043.33	38.6667
MSTRG.7233.5	Cuscuta	C009N:25694-28294	+	lincRNA	4.89721	0.122078	3.43188	459.333	9.66667	282														Cuscuta_newGene_10041	Cuscuta	C032N:1516207-1518573	+	141.077	61.2919	0.618331	11447.3	4584	46.3333
MSTRG.7257.1	Cuscuta	C009N:170552-177052	+	lincRNA	28.4575	0.218833	18.1522	2833.33	21.3333	1686.67														Cuscuta_newGene_10044	Cuscuta	C032N:1527727-1538342	-	39.2971	24.576	0.033621	28251.3	15448.7	22.6667
MSTRG.7441.1	Cuscuta	C009N:1631283-1635659	-	lincRNA	0.594676	0.035015	0.641632	71.3333	4.33333	69.3333														Cuscuta_newGene_10047	Cuscuta	C032N:1546603-1552386	+	13.5627	7.08926	0.0820293	1861	892.333	10.3333
MSTRG.7693.1	Cuscuta	C009N:3126164-3127406	+	lincRNA	1.97681	0.0539913	1.52987	135	3	97.3333														Cuscuta_newGene_10048	Cuscuta	C001N:5513948-5520711	+	12.1277	7.16498	0.0618913	1204.67	643.333	8.33333
MSTRG.7764.12	Cuscuta	C009N:3669475-3671677	+	lincRNA	0.0834817	0.0444313	0.094013	13	6.66667	13.6667														Cuscuta_newGene_10051	Cuscuta	C032N:1572915-1575618	+	17.684	8.19795	0.0929677	2341	889.333	13.6667
MSTRG.7764.14	Cuscuta	C009N:3669485-3671667	+	lincRNA	1.3337	0.0779113	2.1456	218	12.6667	319														Cuscuta_newGene_10052	Cuscuta	C032N:1577096-1580092	+	76.8014	43.2063	0.210188	3613.33	1851	9.66667
MSTRG.7764.6	Cuscuta	C009N:3669467-3671667	+	lincRNA	0.0917037	0.094275	0.159537	17.6667	16	25.3333														Cuscuta_newGene_10053	Cuscuta	C032N:1582779-1584655	-	3.26668	3.02315	0.11954	392.667	320.333	13.3333
MSTRG.7764.9	Cuscuta	C009N:3669467-3671663	+	lincRNA	0.174485	0.107933	0.274405	25.6667	12.6667	37														Cuscuta_newGene_10054	Cuscuta	C032N:1594585-1596624	-	19.8547	22.9947	0.306425	2469.67	2579.33	36
MSTRG.7995.4	Cuscuta	C010N:501771-504492	+	lincRNA	0.077044	0.0452243	0.302685	7.66667	3.33333	24.6667														Cuscuta_newGene_10056	Cuscuta	C032N:1598576-1601396	-	0.292133	11.4602	0.850341	54.6667	1870.67	139.667
MSTRG.8424.12	Cuscuta	C010N:4201419-4202674	+	lincRNA	0.49057	0.124786	0.19132	20	4.33333	7														Cuscuta_newGene_10057	Cuscuta	C032N:1604147-1607043	+	24.3835	15.6107	0.085537	5217.33	2961	16.6667
MSTRG.8437.1	Cuscuta	C010N:4288494-4290344	-	lincRNA	0.610197	0.0459457	0.658403	77	5.66667	73														Cuscuta_newGene_10060	Cuscuta	C032N:1610119-1618977	-	12.4126	12.4739	0.0619197	5459.67	4901.67	28
MSTRG.8512.1	Cuscuta	C010N:4726257-4729795	+	lincRNA	14.6319	0.100688	7.14145	658.667	4.33333	295.333														Cuscuta_newGene_10062	Cuscuta	C032N:1632385-1634068	-	333.694	126.063	1.11898	21755.7	7580.33	66
MSTRG.8520.1	Cuscuta	C010N:4756556-4760104	-	lincRNA	15.1801	0.0966467	6.80196	697	4.33333	285														Cuscuta_newGene_10065	Cuscuta	C032N:1641602-1647170	+	8.96414	9.70965	0.115531	3552.67	3441.33	42.3333
MSTRG.8618.35	Cuscuta	C011N:765713-766180	-	lincRNA	0.0453377	0.071933	0.0842163	1	1.33333	1.66667														Cuscuta_newGene_10068	Cuscuta	C032N:1665701-1667334	+	45.7261	20.3619	0.0549087	2971	1169.33	3.66667
MSTRG.8741.1	Cuscuta	C011N:1624571-1626609	-	lincRNA	49.1186	0.249958	29.38	3641.33	17.3333	1972.33														Cuscuta_newGene_10071	Cuscuta	C032N:1675152-1676834	-	19.5032	25.5949	0.350172	1905.67	2334.67	31
MSTRG.8903.1	Cuscuta	C011N:2773300-2773792	+	lincRNA	1.67631	0.052287	1.42383	57.6667	1.66667	42.6667														Cuscuta_newGene_10073	Cuscuta	C032N:1693705-1697897	+	53.6697	22.3106	0.0685137	8782	3310	11.3333
MSTRG.9249.15	Cuscuta	C012N:1078922-1080374	+	lincRNA	0.472871	0.187747	1.48059	28	9.33333	78.3333														Cuscuta_newGene_1008	Cuscuta	C013N:4059633-4074268	-	28.4757	14.5694	0.200623	5600.33	2657	37
MSTRG.9249.7	Cuscuta	C012N:1077367-1081018	+	lincRNA	0.606264	0.085605	0.75439	89.6667	12.3333	99.6667														Cuscuta_newGene_10081	Cuscuta	C032N:1727334-1730425	-	1.68993	1.92559	0.033633	327	331.667	6
MSTRG.925.1	Cuscuta	C000N:7789145-7793676	+	lincRNA	151.535	28.8784	28.1197	12107	2353.67	2334.67														Cuscuta_newGene_10083	Cuscuta	C032N:1737415-1739166	-	45.9372	25.0818	0.245295	3523	1727.67	17.3333
MSTRG.9606.1	Cuscuta	C012N:4233294-4242413	-	anti-sense_lncRNA	7.0171	0.0722953	2.79416	709.333	7	252.333														Cuscuta_newGene_10084	Cuscuta	C032N:1740328-1749027	+	9.87367	9.94519	0.09772	5777	5201.67	51.3333
MSTRG.9822.4	Cuscuta	C013N:1446496-1450233	-	lincRNA	0.55959	0.0333443	0.379572	41	2.66667	25.6667														Cuscuta_newGene_10086	Cuscuta	C032N:1743295-1750852	-	5.16436	9.09805	0.108083	2674.67	4117	47.6667
MSTRG.9837.10	Cuscuta	C013N:1536793-1541177	+	lincRNA	9.03202	0.0894763	9.50986	2255.67	21	2149														Cuscuta_newGene_10088	Cuscuta	C032N:1754034-1757941	+	155.509	61.3559	0.391147	14872	5418.33	39.3333
MSTRG.9837.2	Cuscuta	C013N:1536761-1541378	+	lincRNA	18.6659	0.184568	25.4811	3163.67	29	3860.67														Cuscuta_newGene_10092	Cuscuta	C032N:1772433-1775384	-	147.524	78.3795	0.750442	16563.3	8082	78.6667
MSTRG.9837.3	Cuscuta	C013N:1536761-1541202	+	lincRNA	4.23385	0.0895627	5.5361	675	13.3333	768.333														Cuscuta_newGene_10093	Cuscuta	C032N:1777702-1788528	+	16.1688	10.2912	0.148412	7336	4095.67	57.6667
MSTRG.9837.6	Cuscuta	C013N:1536774-1541198	+	lincRNA	0.026495	0.055829	0.0386187	4.66667	8.66667	6														Cuscuta_newGene_10096	Cuscuta	C032N:1801639-1811465	+	21.7709	8.97712	0.0650213	8661	3221.33	23
MSTRG.9867.3	Cuscuta	C013N:1736136-1743081	+	lincRNA	6.00537	0.123511	3.18375	1287.67	23.3333	592.667														Cuscuta_newGene_10105	Cuscuta	C032N:1833930-1849271	-	21.438	12.1691	0.13308	3828.67	2217	35.6667
																								Cuscuta_newGene_10107	Cuscuta	C032N:1858434-1875274	+	10.4467	8.37982	0.159428	3478.67	2454.67	50
																								Cuscuta_newGene_10118	Cuscuta	C032N:1902941-1912312	-	22.9094	12.6852	0.102091	7550	3661.33	31.6667
																								Cuscuta_newGene_10119	Cuscuta	C032N:1919343-1925032	+	13.8746	11.6341	0.135239	2805.33	2222.67	28
																								Cuscuta_newGene_10120	Cuscuta	C032N:1919365-1928782	-	12.186	12.1801	0.248667	3865	3430	79.3333
																								Cuscuta_newGene_10128	Cuscuta	C032N:1936007-1939060	+	84.7535	14.0548	0.117606	15150.3	2223.67	19
																								Cuscuta_newGene_10130	Cuscuta	C032N:1961891-1965685	+	11.1103	8.04899	0.088943	1936.33	1222.67	17.6667
																								Cuscuta_newGene_10131	Cuscuta	C032N:1967944-1973765	-	13.3302	7.89003	0.055351	2320.33	1238.67	8.66667
																								Cuscuta_newGene_10133	Cuscuta	C032N:1991530-1998045	+	13.3316	14.3601	0.333699	2594	3071.33	66
																								Cuscuta_newGene_10136	Cuscuta	C001N:5572199-5574049	-	116.923	259.324	0.0825573	10601.3	20531.3	7
																								Cuscuta_newGene_10137	Cuscuta	C032N:2003202-2006360	+	246.332	214.707	0.701417	39257.7	30018.3	98.3333
																								Cuscuta_newGene_10142	Cuscuta	C032N:2019401-2022144	-	11.0807	127.956	0.278193	639	6320	12.6667
																								Cuscuta_newGene_10146	Cuscuta	C032N:2041216-2044599	+	16.3804	9.62607	0.091629	4449.33	2319.67	23
																								Cuscuta_newGene_10148	Cuscuta	C032N:2044657-2047591	-	10.5509	6.58571	0.0471583	2143	1272	9.66667
																								Cuscuta_newGene_10151	Cuscuta	C032N:2080672-2092350	+	13.2823	11.9181	0.111011	3882	3153.67	32.6667
																								Cuscuta_newGene_10152	Cuscuta	C032N:2092715-2105612	+	9.6998	8.57928	0.112241	5251.67	4134.33	54.3333
																								Cuscuta_newGene_10157	Cuscuta	C032N:2135866-2145936	-	3.23414	2.80769	0.0677783	1386.33	1006.33	29
																								Cuscuta_newGene_10159	Cuscuta	C032N:2150068-2161010	+	9.46716	7.52663	0.0659197	2887	2083.33	21
																								Cuscuta_newGene_10164	Cuscuta	C032N:2198226-2202873	+	31.333	11.2014	0.06233	4599.33	1474	9
																								Cuscuta_newGene_10170	Cuscuta	C032N:2230335-2232948	+	110.696	60.7442	0.50054	12081	6032.33	51
																								Cuscuta_newGene_10174	Cuscuta	C032N:2245369-2254703	+	67.9256	50.9332	0.758862	23959.7	15864.7	237
																								Cuscuta_newGene_10175	Cuscuta	C032N:2253393-2259484	-	29.5472	13.7013	0.104213	3179.67	1336.67	10.3333
																								Cuscuta_newGene_10176	Cuscuta	C032N:2260494-2263985	-	7.57802	5.40171	0.087299	1286.33	819.667	14.3333
																								Cuscuta_newGene_10178	Cuscuta	C032N:2266791-2270776	-	40.367	20.6849	0.136311	4844.67	2194.33	14.6667
																								Cuscuta_newGene_10179	Cuscuta	C032N:2275623-2280550	-	17.0049	11.8467	0.231685	5193	3182.67	63.3333
																								Cuscuta_newGene_10180	Cuscuta	C032N:2283344-2286869	-	6.46623	4.87164	0.0418203	1212.33	781.667	8.33333
																								Cuscuta_newGene_10182	Cuscuta	C032N:2298233-2300754	-	29.9648	8.5926	0.0998263	3815.67	979	12.3333
																								Cuscuta_newGene_10185	Cuscuta	C032N:2311775-2315512	+	27.9087	20.1542	0.230823	3956.33	2576.33	34
																								Cuscuta_newGene_1019	Cuscuta	C013N:4075215-4087154	-	39.5061	16.1065	0.114277	14539.7	6328	46.6667
																								Cuscuta_newGene_10190	Cuscuta	C032N:2331956-2343187	-	9.60143	8.34054	0.082372	3243.33	2470.33	27.6667
																								Cuscuta_newGene_10195	Cuscuta	C032N:2366996-2370943	-	15.8197	12.1128	0.053533	2137.67	1420	7
																								Cuscuta_newGene_10199	Cuscuta	C032N:2396335-2399052	+	624.838	138.265	1.46796	96845	19107.7	201.667
																								Cuscuta_newGene_10206	Cuscuta	C032N:2429940-2435275	-	7.50825	4.89181	0.0599393	1816.33	1057.33	15.3333
																								Cuscuta_newGene_10207	Cuscuta	C032N:2437740-2442711	-	8.78255	4.96165	0.0458817	1676.33	854.667	8.66667
																								Cuscuta_newGene_10209	Cuscuta	C001N:5599703-5609568	-	3.23216	4.3715	0.0619723	841	1005.33	14.3333
																								Cuscuta_newGene_10210	Cuscuta	C032N:2448734-2453751	-	18.8443	9.61746	0.0965167	3323	1535.33	17.6667
																								Cuscuta_newGene_10211	Cuscuta	C032N:2465987-2468819	+	27.6764	25.9111	0.180107	5742	4815.33	32.3333
																								Cuscuta_newGene_10214	Cuscuta	C032N:2481802-2490600	-	24.4126	15.1342	0.186669	2110.33	1176.33	14.6667
																								Cuscuta_newGene_10219	Cuscuta	C032N:2528607-2535621	+	22.8734	14.2201	0.178679	6444.67	3612.33	46.6667
																								Cuscuta_newGene_10220	Cuscuta	C001N:5603045-5609166	+	0	0.025372	0.0453577	0	1	1.66667
																								Cuscuta_newGene_10221	Cuscuta	C032N:2537299-2540763	+	10.7679	4.35732	0.0708263	1237	462.667	9
																								Cuscuta_newGene_10222	Cuscuta	C032N:2541597-2549398	+	3.09041	3.32878	0.0567803	700.333	738	10.6667
																								Cuscuta_newGene_10225	Cuscuta	C032N:2559891-2562418	-	36.2566	21.3224	0.151342	6690.33	3416.33	24.3333
																								Cuscuta_newGene_10226	Cuscuta	C032N:2579956-2582246	+	587.495	100.722	0.807594	89890.3	13801	107.667
																								Cuscuta_newGene_10229	Cuscuta	C032N:2591238-2595686	-	26.2037	6.96246	0.12847	6044	1420	26.3333
																								Cuscuta_newGene_10233	Cuscuta	C032N:2609367-2616590	-	7.7316	7.79136	0.373643	1533	1359.67	66.6667
																								Cuscuta_newGene_10237	Cuscuta	C032N:2630546-2633775	-	9.9721	9.78288	0.103104	1520.33	1362.33	17
																								Cuscuta_newGene_10238	Cuscuta	C032N:2636302-2640051	+	11.2545	10.2011	0.132019	2456.33	1776	28.6667
																								Cuscuta_newGene_10239	Cuscuta	C032N:2643227-2651790	+	23.4548	12.4608	0.135519	3648.33	1740	19
																								Cuscuta_newGene_10241	Cuscuta	C032N:2661129-2677204	-	15.6226	9.20624	0.102006	4569.67	2024.33	46.3333
																								Cuscuta_newGene_10248	Cuscuta	C033N:64063-120460	+	9.87255	13.9276	0.67432	6332.67	8360.33	232.667
																								Cuscuta_newGene_10262	Cuscuta	C033N:168898-183010	-	3.97594	3.75359	0.055832	2024.67	1725.67	33.6667
																								Cuscuta_newGene_103	Cuscuta	C013N:2844178-2848688	-	12.8454	8.02335	0.0697287	2059	1181.67	12.3333
																								Cuscuta_newGene_1030	Cuscuta	C013N:4089571-4101841	+	19.4121	12.4335	0.138536	4472	2586.67	29
																								Cuscuta_newGene_10321	Cuscuta	C033N:816737-834855	-	10.5157	8.14151	0.0694263	4079.67	2696	27.6667
																								Cuscuta_newGene_10329	Cuscuta	C033N:977551-979441	-	10.2334	11.7159	0.270433	1240	1234	27.6667
																								Cuscuta_newGene_10336	Cuscuta	C033N:1007566-1015222	-	118.612	94.4269	1.12442	21066	14771	177
																								Cuscuta_newGene_10343	Cuscuta	C033N:1128453-1144022	+	11.3655	6.41218	0.069289	2634.33	1396.67	14.3333
																								Cuscuta_newGene_10345	Cuscuta	C033N:1153503-1156514	-	3.31215	0.940694	0.0413727	748.333	193	9.33333
																								Cuscuta_newGene_10366	Cuscuta	C033N:1316298-1317750	-	100.097	34.8705	0.352331	7822	2378	27
																								Cuscuta_newGene_10372	Cuscuta	C033N:1379324-1381772	-	5.2998	4.22154	0.052464	824	583.667	7.66667
																								Cuscuta_newGene_10380	Cuscuta	C033N:1418144-1422243	-	12.049	7.49207	0.094479	1330	789.333	13.6667
																								Cuscuta_newGene_10383	Cuscuta	C033N:1476446-1485604	+	7.18303	6.70838	0.141897	2040.33	1795.33	39.6667
																								Cuscuta_newGene_10384	Cuscuta	C033N:1522496-1525163	+	466.984	150.366	1.98274	70998.7	20121.3	262.667
																								Cuscuta_newGene_10387	Cuscuta	C033N:1559114-1568883	-	10.0904	6.80672	0.069381	2074	1241.67	14
																								Cuscuta_newGene_10391	Cuscuta	C033N:1611773-1616637	-	3.72733	4.66767	0.117341	533	561.333	20.6667
																								Cuscuta_newGene_10392	Cuscuta	C033N:1617215-1618425	-	11.9443	7.92156	0.0960527	1058.33	642.667	8
																								Cuscuta_newGene_10393	Cuscuta	C033N:1618498-1622172	-	24.6626	13.513	0.144773	3654.67	1849.67	21
																								Cuscuta_newGene_10396	Cuscuta	C033N:1640346-1650778	+	6.7284	12.9541	0.148835	4482.67	8231	99
																								Cuscuta_newGene_10398	Cuscuta	C033N:1654419-1658173	-	17.0289	8.82389	0.146002	3341.33	1554.67	26.6667
																								Cuscuta_newGene_1040	Cuscuta	C013N:4103818-4108483	+	32.014	19.9017	0.262231	8818	4794.67	65.3333
																								Cuscuta_newGene_10400	Cuscuta	C001N:5672861-5681740	-	4.21569	4.155	0.0899833	2078	1847	41
																								Cuscuta_newGene_10402	Cuscuta	C033N:1698784-1707585	-	59.8561	34.841	0.299202	5343.33	2775.33	23.6667
																								Cuscuta_newGene_10405	Cuscuta	C033N:1735665-1741728	-	12.6063	7.61958	0.0539077	3777.33	1986.33	19.3333
																								Cuscuta_newGene_10406	Cuscuta	C033N:1745698-1752351	-	9.35463	7.455	0.074336	1503.67	1118	13
																								Cuscuta_newGene_10411	Cuscuta	C001N:5694260-5697843	-	2.45049	2.32365	0.0551207	353.333	327.333	7.33333
																								Cuscuta_newGene_10413	Cuscuta	C033N:1879740-1883053	+	146.905	65.9469	0.340792	15307	6131.33	32.3333
																								Cuscuta_newGene_10415	Cuscuta	C033N:1898120-1901321	-	27.6969	12.0493	0.0628217	6776.67	2651.67	15
																								Cuscuta_newGene_10419	Cuscuta	C033N:1920140-1928243	+	2.81683	1.94735	0.0771063	790.667	631.667	31
																								Cuscuta_newGene_10420	Cuscuta	C033N:1934918-1936897	-	17.909	10.4188	0.105544	1674	883.333	9
																								Cuscuta_newGene_10422	Cuscuta	C001N:5702623-5725049	+	6.5902	8.38389	0.127236	5398.33	6231	99.6667
																								Cuscuta_newGene_10426	Cuscuta	C033N:1989921-1998879	-	17.3775	17.0978	0.305023	9333.67	8127.67	144.667
																								Cuscuta_newGene_10430	Cuscuta	C033N:2019942-2026520	-	9.58139	8.99238	0.115248	4251.33	3540.67	48
																								Cuscuta_newGene_10432	Cuscuta	C033N:2032283-2039553	+	101.68	49.4052	0.494328	12189	5306	52.6667
																								Cuscuta_newGene_10434	Cuscuta	C033N:2044410-2047553	-	8.35926	5.58231	0.081041	1438	864.333	15.6667
																								Cuscuta_newGene_10438	Cuscuta	C033N:2063046-2070826	+	25.025	19.4276	0.267687	5480.67	3750.33	53
																								Cuscuta_newGene_10441	Cuscuta	C033N:2125045-2133042	+	5.29131	4.63087	0.0489147	1561.33	1184.33	14.3333
																								Cuscuta_newGene_10442	Cuscuta	C033N:2135765-2139608	+	11.2783	8.65741	0.189444	2156.33	1586.33	39.3333
																								Cuscuta_newGene_10444	Cuscuta	C000N:1687595-1698492	+	13.518	8.22024	0.118861	2105	1149.67	17
																								Cuscuta_newGene_10449	Cuscuta	C033N:2166401-2174277	-	0.761179	3.47784	0.169002	164.333	1667.33	96.3333
																								Cuscuta_newGene_10470	Cuscuta	C033N:2272382-2275827	-	6.6141	7.88981	0.117207	849	881.667	20
																								Cuscuta_newGene_10474	Cuscuta	C033N:2328369-2330244	+	137.79	160.966	2.72962	16031.7	16765.7	279.667
																								Cuscuta_newGene_10480	Cuscuta	C033N:2351715-2360887	+	6.81566	6.15176	0.0420537	1670	1286.67	13.3333
																								Cuscuta_newGene_10481	Cuscuta	C033N:2373104-2375798	-	9.8589	7.24443	0.064704	1908.67	1278.67	12.3333
																								Cuscuta_newGene_10484	Cuscuta	C033N:2388105-2393901	-	14.8365	8.7604	0.122974	1922.33	1018	14.6667
																								Cuscuta_newGene_10485	Cuscuta	C033N:2406664-2410709	+	34.8724	20.9915	0.161119	5408.67	2851	23.3333
																								Cuscuta_newGene_10486	Cuscuta	C033N:2413354-2417603	+	19.6474	13.904	0.0532153	4071.33	2526.33	10.3333
																								Cuscuta_newGene_10489	Cuscuta	C001N:5811229-5827402	-	10.8621	8.84712	0.117565	4309.33	3081.33	42.6667
																								Cuscuta_newGene_1050	Cuscuta	C013N:4124315-4132113	+	3.82002	3.62021	0.0814757	1326.33	1112.67	28.3333
																								Cuscuta_newGene_10500	Cuscuta	C001N:5829932-5837825	+	5.55855	4.79438	0.0477273	1905.67	1502.67	20.6667
																								Cuscuta_newGene_10511	Cuscuta	C001N:5841525-5853487	-	137.685	48.8048	0.357227	48028.7	14853.7	107
																								Cuscuta_newGene_10512	Cuscuta	C033N:2589645-2601499	+	11.6217	5.01313	0.051143	3899.33	1477	17.6667
																								Cuscuta_newGene_10513	Cuscuta	C033N:2605419-2615132	+	42.893	23.6252	0.132229	2777.33	1367.67	8.33333
																								Cuscuta_newGene_1052	Cuscuta	C013N:4134718-4143937	+	16.124	16.385	0.316697	7745.33	6907.67	138.667
																								Cuscuta_newGene_10520	Cuscuta	C033N:2647020-2658084	+	5.60682	5.01581	0.100517	2448	1822.33	46.3333
																								Cuscuta_newGene_10521	Cuscuta	C033N:2658572-2678286	-	9.33323	12.4368	0.138697	5170.33	6098.33	70
																								Cuscuta_newGene_10530	Cuscuta	C034N:55495-58652	-	7.34487	3.57892	0.0463077	1344.67	623.333	9
																								Cuscuta_newGene_10533	Cuscuta	C001N:5863204-5868412	-	2.68107	3.56319	0.18609	846.333	999.667	56.6667
																								Cuscuta_newGene_10535	Cuscuta	C034N:118584-127316	+	8.09965	7.07794	0.100627	1337.33	1020	14.6667
																								Cuscuta_newGene_10539	Cuscuta	C034N:143671-150477	+	15.7452	12.2926	0.155199	3565	2489.33	33
																								Cuscuta_newGene_10544	Cuscuta	C001N:5868596-5873258	-	5.71026	9.85216	0.21241	502	748.667	17
																								Cuscuta_newGene_10547	Cuscuta	C034N:228170-237745	+	9.82836	4.96537	0.113152	2707	1325	30.3333
																								Cuscuta_newGene_10548	Cuscuta	C034N:239615-255382	-	10.8539	7.0311	0.0749817	2088.67	1224.67	15.6667
																								Cuscuta_newGene_10552	Cuscuta	C034N:264642-271017	+	26.1164	14.828	0.093353	5596	2801.33	18.6667
																								Cuscuta_newGene_10554	Cuscuta	C034N:271904-278660	-	127.897	65.1216	0.493387	13999.3	6394.33	49.3333
																								Cuscuta_newGene_10555	Cuscuta	C001N:5876573-5880693	+	20.071	16.3098	0.26909	5590	3996.67	63.3333
																								Cuscuta_newGene_10561	Cuscuta	C034N:332158-352956	+	7.19188	6.25968	0.219143	2844.33	2204	95
																								Cuscuta_newGene_10563	Cuscuta	C034N:359889-370808	+	6.61269	6.52158	0.059334	1680	1324.67	18
																								Cuscuta_newGene_10567	Cuscuta	C034N:457616-464126	-	7.82591	8.72821	0.0735287	562	553.667	6
																								Cuscuta_newGene_10578	Cuscuta	C034N:488107-500275	+	3.58965	4.47829	0.042495	920	1019	10.3333
																								Cuscuta_newGene_10581	Cuscuta	C034N:517220-558312	-	6.62498	6.23321	0.0790243	1720.33	1404.67	22.6667
																								Cuscuta_newGene_10582	Cuscuta	C034N:530504-536785	+	26.7095	23.6822	0.546841	5746.33	4521.67	106
																								Cuscuta_newGene_10597	Cuscuta	C034N:633260-644535	+	2.43312	4.99879	0.0890867	1788.67	3346.67	63.6667
																								Cuscuta_newGene_106	Cuscuta	C013N:2855730-2866797	+	8.04624	7.81854	0.0551053	3219	2749.67	29.6667
																								Cuscuta_newGene_10615	Cuscuta	C034N:717105-719963	+	9.01031	5.22247	0.0629617	971.333	517.667	6.66667
																								Cuscuta_newGene_10617	Cuscuta	C034N:726209-728555	+	7.55612	4.64701	0.0737773	1030.33	557	9
																								Cuscuta_newGene_10626	Cuscuta	C034N:762458-780075	-	10.6725	7.62385	0.105233	4201	2650.33	41
																								Cuscuta_newGene_10632	Cuscuta	C034N:838745-841772	-	13.7572	11.2315	0.142211	3065.67	2217	29.3333
																								Cuscuta_newGene_10633	Cuscuta	C034N:850828-858084	+	5.12761	4.05559	0.101092	2008.33	1487.67	43.6667
																								Cuscuta_newGene_10637	Cuscuta	C034N:882912-886042	-	10.6251	5.41212	0.0502023	2333.33	1084.67	11
																								Cuscuta_newGene_10660	Cuscuta	C034N:1101249-1105032	+	8.10007	5.76973	0.0702113	2079.33	1319.33	17.6667
																								Cuscuta_newGene_10661	Cuscuta	C034N:1105187-1109763	-	5.68777	3.6288	0.0542063	1202.33	653.667	11
																								Cuscuta_newGene_10665	Cuscuta	C034N:1131442-1134145	+	11.0667	14.1255	0.081356	2097.67	2284.33	14.6667
																								Cuscuta_newGene_10666	Cuscuta	C034N:1146855-1158769	-	11.3296	11.0386	0.112094	6188.67	5253	57.3333
																								Cuscuta_newGene_10670	Cuscuta	C034N:1213236-1215912	+	13.6161	6.76656	0.117755	1403	634	11
																								Cuscuta_newGene_10673	Cuscuta	C034N:1233381-1241065	+	6.23358	5.36301	0.0799097	1554.33	1185.33	17.3333
																								Cuscuta_newGene_10674	Cuscuta	C001N:5942905-5952333	-	23.1363	15.6456	0.171972	2779.33	1677.67	18.3333
																								Cuscuta_newGene_10679	Cuscuta	C034N:1255597-1260902	-	24.7773	11.5759	0.128909	1597.67	702	9.33333
																								Cuscuta_newGene_10681	Cuscuta	C034N:1280688-1288342	+	18.8507	9.03311	0.12322	5462	2306.67	31
																								Cuscuta_newGene_10686	Cuscuta	C034N:1317332-1327066	+	5.65381	5.54712	0.073185	1896	1580.33	21.3333
																								Cuscuta_newGene_10687	Cuscuta	C034N:1358656-1368398	+	18.5396	13.4412	0.184121	7926.33	5114	74
																								Cuscuta_newGene_10690	Cuscuta	C034N:1405841-1410109	+	26.1093	16.6648	0.17442	4841.33	2805.67	30
																								Cuscuta_newGene_10693	Cuscuta	C034N:1417388-1424067	-	36.8993	24.2858	0.23004	3248	1908.33	18
																								Cuscuta_newGene_10698	Cuscuta	C034N:1431238-1435479	+	77.0127	46.9388	0.810677	7127.67	3898	67
																								Cuscuta_newGene_10703	Cuscuta	C034N:1495591-1497709	-	19.7276	12.0358	0.0480677	1143.33	626	2.66667
																								Cuscuta_newGene_10704	Cuscuta	C034N:1508753-1514151	+	16.0072	7.12129	0.0808347	2683	1060.33	13
																								Cuscuta_newGene_10705	Cuscuta	C034N:1516227-1520333	+	20.0401	8.08734	0.0451857	2850.33	1212.33	5.66667
																								Cuscuta_newGene_10708	Cuscuta	C034N:1521133-1533099	-	10.92	7.99653	0.128138	1870.67	1251.67	22.3333
																								Cuscuta_newGene_10711	Cuscuta	C034N:1551109-1566178	+	37.9669	23.7843	0.345785	11986.3	6675.33	96.6667
																								Cuscuta_newGene_10712	Cuscuta	C034N:1580618-1583945	+	10.485	9.04512	0.182251	1367	1072	25.3333
																								Cuscuta_newGene_10718	Cuscuta	C001N:5972844-5979159	-	6.34957	4.71799	0.0546303	1164.67	758	10
																								Cuscuta_newGene_1072	Cuscuta	C013N:4146755-4148644	-	3.65887	9.45407	0.184892	440.667	940	16
																								Cuscuta_newGene_10734	Cuscuta	C034N:1702948-1724447	+	3.06692	3.76734	0.071209	2136.67	2385	44.6667
																								Cuscuta_newGene_10737	Cuscuta	C034N:1730620-1733168	-	1.97095	1.90396	0.039317	372.667	313.333	7
																								Cuscuta_newGene_10740	Cuscuta	C001N:5989574-5993056	+	23.6638	26.3652	0.191538	3417.67	3848.67	28.3333
																								Cuscuta_newGene_10750	Cuscuta	C034N:1821716-1827609	+	26.6328	14.3729	0.174049	3134.67	1521	19
																								Cuscuta_newGene_10752	Cuscuta	C034N:1828779-1832982	-	15.9034	8.50191	0.0904567	2749	1307.33	14
																								Cuscuta_newGene_10755	Cuscuta	C034N:1855864-1858559	+	10.1604	4.97055	0.0928357	1462.33	633.333	11.6667
																								Cuscuta_newGene_10758	Cuscuta	C034N:1894769-1898564	+	13.1252	5.43283	0.0876913	1568.33	602	10
																								Cuscuta_newGene_10759	Cuscuta	C034N:1902118-1909677	-	1.73798	2.24806	0.138035	599.667	717	20
																								Cuscuta_newGene_10760	Cuscuta	C034N:1924893-1927341	-	205.022	84.8317	0.718882	18589.3	7063	60
																								Cuscuta_newGene_10772	Cuscuta	C000N:1720957-1723513	-	3.48649	3.38497	0.0660337	373.667	319.667	6.33333
																								Cuscuta_newGene_10774	Cuscuta	C034N:1989981-1992923	+	3.63497	7.17941	0.085793	638.667	1133	14.3333
																								Cuscuta_newGene_10776	Cuscuta	C034N:2029118-2035903	+	32.2018	54.6297	1.16091	5388.67	8021.33	169.333
																								Cuscuta_newGene_10779	Cuscuta	C034N:2053802-2056662	+	8.68388	8.25305	0.097712	1688.67	1419.33	17.3333
																								Cuscuta_newGene_10787	Cuscuta	C034N:2112311-2126951	+	42.6611	25.9573	0.229731	8660.67	4701.33	42.3333
																								Cuscuta_newGene_10788	Cuscuta	C034N:2140509-2144339	-	20.8489	36.7941	0.535322	3437.33	5352.33	75.6667
																								Cuscuta_newGene_10798	Cuscuta	C034N:2248109-2255289	+	23.0282	11.3875	0.0647747	8806.67	3926.67	22.3333
																								Cuscuta_newGene_10802	Cuscuta	C034N:2261182-2264879	-	10.4634	9.81928	0.163857	1807.33	1536	27
																								Cuscuta_newGene_10804	Cuscuta	C034N:2276147-2279040	-	19.8821	16.4519	0.13236	2204.67	1242	13.6667
																								Cuscuta_newGene_10805	Cuscuta	C034N:2280615-2285395	+	51.0333	24.1704	0.229772	5558.33	2348.33	22.6667
																								Cuscuta_newGene_10807	Cuscuta	C034N:2286457-2289330	-	23.173	10.5014	0.15288	4624.33	1872.33	27.6667
																								Cuscuta_newGene_10816	Cuscuta	C034N:2328057-2332525	-	159.058	79.2072	0.378569	13631	6115.67	31.3333
																								Cuscuta_newGene_1082	Cuscuta	C013N:4154105-4161896	-	5.92139	7.32741	0.141423	1948.67	2150.67	50
																								Cuscuta_newGene_10820	Cuscuta	C034N:2345985-2352797	-	37.9997	24.8393	0.238456	6383	3792.33	37.3333
																								Cuscuta_newGene_10824	Cuscuta	C034N:2371223-2375646	-	7.78494	6.4261	0.112381	1514	1186	25
																								Cuscuta_newGene_10828	Cuscuta	C001N:6076044-6081427	+	6.02096	3.57009	0.050594	1549.67	861.667	14.6667
																								Cuscuta_newGene_10841	Cuscuta	C034N:2495887-2503226	+	10.0197	7.19007	0.0733503	2007	1304.67	13
																								Cuscuta_newGene_10842	Cuscuta	C034N:2507702-2517365	+	8.82744	6.3839	0.0777793	3623.33	2318.67	26.6667
																								Cuscuta_newGene_10843	Cuscuta	C034N:2518904-2532368	+	18.3299	12.3598	0.186549	7649.67	4558	67.6667
																								Cuscuta_newGene_10844	Cuscuta	C034N:2534959-2539187	-	24.6083	19.2296	0.316001	4526.67	3136	52
																								Cuscuta_newGene_10846	Cuscuta	C035N:5266-12229	-	2.55964	2.32211	0.0582317	789	632	18.3333
																								Cuscuta_newGene_10847	Cuscuta	C035N:20132-29260	+	10.4649	13.7545	0.2256	3253.33	3816.67	62
																								Cuscuta_newGene_10848	Cuscuta	C035N:32821-35853	+	15.6663	9.29185	0.096091	3396.67	1785.33	19
																								Cuscuta_newGene_10852	Cuscuta	C035N:40002-45407	-	39.8177	19.4161	0.168815	10554	4627.67	40.6667
																								Cuscuta_newGene_10855	Cuscuta	C035N:66840-70835	+	50.6223	32.7519	0.336972	7910	4572	45.6667
																								Cuscuta_newGene_10856	Cuscuta	C035N:68456-81651	-	6.94097	5.14274	0.0979387	2330	1456	26
																								Cuscuta_newGene_10858	Cuscuta	C035N:88582-98269	+	61.5668	63.8208	0.424803	17171.7	15716.3	109.333
																								Cuscuta_newGene_10859	Cuscuta	C035N:99194-123047	+	7.83646	7.09187	0.127559	3473.67	2911.33	58.6667
																								Cuscuta_newGene_10863	Cuscuta	C035N:143283-146796	-	139.3	63.1979	0.650539	26481	10579	108.333
																								Cuscuta_newGene_10867	Cuscuta	C035N:168979-175636	+	18.7599	16.767	0.160298	7426	5500.33	63
																								Cuscuta_newGene_10875	Cuscuta	C035N:228128-230896	+	36.7736	23.0411	0.529445	3952.67	2274.33	56
																								Cuscuta_newGene_10885	Cuscuta	C035N:256802-262060	+	37.4725	20.3339	0.161763	3315.67	1615.67	13
																								Cuscuta_newGene_10886	Cuscuta	C035N:263094-265472	+	7.29662	6.61979	0.129891	1385.33	1123.67	22
																								Cuscuta_newGene_10887	Cuscuta	C035N:267454-274110	+	11.497	9.12443	0.136433	3219.33	2333.67	33
																								Cuscuta_newGene_10889	Cuscuta	C035N:273503-276432	-	137.125	70.216	0.470428	12944	5913.33	40
																								Cuscuta_newGene_10890	Cuscuta	C035N:278972-284125	+	13.7459	8.53036	0.085388	4397.67	2407	27.3333
																								Cuscuta_newGene_10892	Cuscuta	C035N:293184-297930	+	4.1547	3.76308	0.0937757	1263	1018.33	25
																								Cuscuta_newGene_10901	Cuscuta	C035N:332015-335001	+	143.781	44.7265	0.287102	10612.7	3220.33	22
																								Cuscuta_newGene_10905	Cuscuta	C035N:344860-349481	-	14.4758	10.9302	0.113705	4654.33	3093.33	33.3333
																								Cuscuta_newGene_10906	Cuscuta	C035N:354859-361767	+	8.77122	7.35801	0.154066	3522.67	2631	56.3333
																								Cuscuta_newGene_10911	Cuscuta	C035N:401254-403967	+	0.397184	0.664731	0.0406007	61	88.3333	5.33333
																								Cuscuta_newGene_10916	Cuscuta	C035N:414903-427278	+	5.54266	4.50401	0.115707	1291.67	954.333	30.3333
																								Cuscuta_newGene_10918	Cuscuta	C035N:438249-441714	-	181.311	96.3923	0.836517	19166	9203.33	79.6667
																								Cuscuta_newGene_10920	Cuscuta	C035N:449602-460351	+	33.7034	19.2615	0.216294	3663.33	1862.67	21.6667
																								Cuscuta_newGene_10928	Cuscuta	C035N:500342-504015	+	5.91943	3.46792	0.0480867	1183.67	616.333	9.33333
																								Cuscuta_newGene_1093	Cuscuta	C013N:4162699-4167136	-	55.4002	30.4952	0.120972	7726.33	3737.33	18.3333
																								Cuscuta_newGene_10930	Cuscuta	C035N:515657-518480	-	2.75682	9.78924	0.283741	467.333	1512.67	43.3333
																								Cuscuta_newGene_10932	Cuscuta	C035N:520615-524999	-	3.12535	2.70979	0.111463	493.667	384	17.3333
																								Cuscuta_newGene_10934	Cuscuta	C035N:534005-541457	+	14.3014	13.3537	0.09337	4008.33	3383.33	24.6667
																								Cuscuta_newGene_10936	Cuscuta	C001N:6100904-6107861	-	5.02997	5.34258	0.106541	1023.67	900	21.3333
																								Cuscuta_newGene_10937	Cuscuta	C035N:551077-558251	-	4.91599	3.06097	0.0698023	1347.33	770	16
																								Cuscuta_newGene_10938	Cuscuta	C035N:566450-575342	-	5.54493	7.64818	0.109824	2201.33	2663	52
																								Cuscuta_newGene_10940	Cuscuta	C035N:587713-601624	-	10.0669	10.0045	0.138932	1552.67	1746.67	45.3333
																								Cuscuta_newGene_10943	Cuscuta	C035N:627897-637784	-	45.8977	28.5388	0.42695	7516.67	4180.67	62.3333
																								Cuscuta_newGene_10947	Cuscuta	C001N:6119573-6127155	+	11.2073	19.0238	0.345713	3155.67	4076.67	65
																								Cuscuta_newGene_10950	Cuscuta	C035N:675810-677565	-	213.254	80.3456	0.570458	12982	4390.33	31.6667
																								Cuscuta_newGene_10952	Cuscuta	C035N:681919-687985	+	9.36991	6.68593	0.042264	2988.67	1912.67	13
																								Cuscuta_newGene_10954	Cuscuta	C035N:685267-688097	-	90.0797	83.2279	0.855166	7767.33	6611.67	71.3333
																								Cuscuta_newGene_10956	Cuscuta	C035N:694332-698434	-	21.9735	13.4407	0.100667	3476	1945.33	15
																								Cuscuta_newGene_10963	Cuscuta	C035N:731335-733860	+	6.49556	5.71866	0.115289	707.333	554.667	14.6667
																								Cuscuta_newGene_10966	Cuscuta	C035N:742471-747299	+	55.0852	34.8616	0.308764	6305.33	3543.33	32.6667
																								Cuscuta_newGene_10968	Cuscuta	C035N:758102-761685	+	182.095	85.8574	0.739407	19112	8217.67	72
																								Cuscuta_newGene_10969	Cuscuta	C001N:6127714-6130954	-	31.5553	22.8438	0.319246	4145.67	2660	37.6667
																								Cuscuta_newGene_10970	Cuscuta	C035N:764254-769380	+	5.86154	5.25959	0.0855707	1199.67	1024	18.6667
																								Cuscuta_newGene_10973	Cuscuta	C035N:779665-782778	+	7.46734	5.97007	0.10307	789.667	570	10.6667
																								Cuscuta_newGene_10974	Cuscuta	C035N:783887-787066	-	51.0959	35.9135	0.418499	8180	5158.33	60.6667
																								Cuscuta_newGene_10978	Cuscuta	C035N:813463-818533	+	11.3319	11.6688	0.0759647	2346	2121.67	15
																								Cuscuta_newGene_10988	Cuscuta	C035N:852544-855885	+	34.4076	16.7197	0.157103	5154.33	2219	22
																								Cuscuta_newGene_10995	Cuscuta	C035N:872609-874297	-	2.28988	8.1903	0.272675	259.667	880.333	30.3333
																								Cuscuta_newGene_10997	Cuscuta	C035N:877429-880212	+	31.6066	20.2249	0.266401	3056.67	1773	23
																								Cuscuta_newGene_11	Cuscuta	C013N:2568241-2570584	-	16.1177	8.30449	0.103282	2071.67	957.667	12
																								Cuscuta_newGene_110	Cuscuta	C000N:8356981-8366012	-	9.2815	6.75423	0.0948067	1838	1235	18.3333
																								Cuscuta_newGene_11000	Cuscuta	C035N:890049-903487	+	9.5813	6.63498	0.080794	4648	3351.67	38.6667
																								Cuscuta_newGene_11002	Cuscuta	C035N:905601-908703	+	2.04819	6.79103	0.122204	356.667	1007.67	17.3333
																								Cuscuta_newGene_11005	Cuscuta	C035N:919981-927644	-	27.0487	10.7752	0.185054	8758.33	3153	72.3333
																								Cuscuta_newGene_11006	Cuscuta	C035N:929235-932532	-	202.241	84.1274	0.995952	36140	13354.7	156.333
																								Cuscuta_newGene_11007	Cuscuta	C035N:935008-938469	+	2.55009	1.57312	0.0389913	700.333	369	10.3333
																								Cuscuta_newGene_11008	Cuscuta	C035N:940756-943231	+	27.9358	18.2705	0.444764	4508.67	2570.67	61.3333
																								Cuscuta_newGene_11009	Cuscuta	C035N:944886-947629	+	35.2198	17.481	0.0675623	3851.67	1740.33	7.33333
																								Cuscuta_newGene_11012	Cuscuta	C035N:956882-961861	-	14.2697	11.6795	0.130257	2353.33	1715.67	20
																								Cuscuta_newGene_11016	Cuscuta	C035N:981729-988908	+	43.4811	26.1891	0.344317	7563.33	4018.33	52.6667
																								Cuscuta_newGene_11017	Cuscuta	C035N:992482-995222	-	40.7884	21.5989	0.272562	7405.67	3473.33	43
																								Cuscuta_newGene_11018	Cuscuta	C035N:996265-999117	+	10.5672	6.54667	0.0337883	1084.67	611.333	3.66667
																								Cuscuta_newGene_11019	Cuscuta	C035N:999792-1003505	-	9.99847	6.16789	0.0399693	1264.33	693.667	5
																								Cuscuta_newGene_11023	Cuscuta	C035N:1017959-1021808	-	28.7582	17.1464	0.068961	5476	2932.67	12.3333
																								Cuscuta_newGene_11025	Cuscuta	C001N:6144504-6151286	-	14.179	24.1308	0.73981	5314.33	7981.67	242.333
																								Cuscuta_newGene_11027	Cuscuta	C035N:1029179-1053308	-	9.93291	9.77341	0.139819	1550.33	1737	41
																								Cuscuta_newGene_11029	Cuscuta	C035N:1057369-1071853	+	6.18513	7.04977	0.136337	4318.67	4368.33	84.6667
																								Cuscuta_newGene_11039	Cuscuta	C035N:1105349-1113449	+	0.061822	15.4731	1.39994	9	1814	159.667
																								Cuscuta_newGene_11040	Cuscuta	C035N:1119687-1122606	+	0.0225357	46.5489	4.81396	3.66667	5680.33	581
																								Cuscuta_newGene_11041	Cuscuta	C035N:1123939-1127046	-	5.39009	4.32853	0.10521	1131	812	19.3333
																								Cuscuta_newGene_11044	Cuscuta	C035N:1140208-1152977	-	9.96597	8.01373	0.085768	3896.33	2757.33	34.6667
																								Cuscuta_newGene_11049	Cuscuta	C035N:1155026-1159815	+	24.0477	17.6223	0.200983	8203.33	5379	62.3333
																								Cuscuta_newGene_11051	Cuscuta	C035N:1164147-1166652	-	32.6758	15.5099	0.064275	3174	1384	8
																								Cuscuta_newGene_11052	Cuscuta	C035N:1167869-1182941	-	20.02	14.7755	0.320086	9234.67	6014.67	128.333
																								Cuscuta_newGene_11055	Cuscuta	C035N:1205750-1210761	+	72.1395	35.6289	0.35855	12832.3	5722.33	57.6667
																								Cuscuta_newGene_11057	Cuscuta	C035N:1219743-1226002	-	22.1302	15.5615	0.194813	6279.33	3966	52.3333
																								Cuscuta_newGene_11058	Cuscuta	C001N:6174622-6180411	+	13.4215	8.42947	0.104128	3185.67	1795	22.6667
																								Cuscuta_newGene_11062	Cuscuta	C035N:1230754-1238615	+	24.8547	46.9107	0.315199	5180	11527.7	100.333
																								Cuscuta_newGene_11063	Cuscuta	C035N:1239196-1244817	+	62.9278	27.8128	0.187922	11694.7	4682	32.6667
																								Cuscuta_newGene_11065	Cuscuta	C035N:1248064-1250991	-	13.1606	6.67099	0.05687	1926.67	871.333	7.33333
																								Cuscuta_newGene_11067	Cuscuta	C035N:1259355-1265382	-	10.7557	6.88031	0.0859657	3913.33	2269.67	31.3333
																								Cuscuta_newGene_11072	Cuscuta	C035N:1280822-1289495	+	4.26576	5.0705	0.075187	1312.67	1378.33	22.6667
																								Cuscuta_newGene_11075	Cuscuta	C035N:1293821-1297819	-	30.4594	15.6928	0.231848	3904.33	1795.67	27
																								Cuscuta_newGene_11076	Cuscuta	C035N:1300145-1304155	+	11.5099	8.61868	0.0548487	1729.33	1156	7
																								Cuscuta_newGene_11077	Cuscuta	C035N:1304753-1310035	-	23.3826	14.8696	0.153463	5599	3164.67	34
																								Cuscuta_newGene_11081	Cuscuta	C035N:1318868-1320894	+	53.7463	23.5985	0.0800373	2477.67	999	3.66667
																								Cuscuta_newGene_11095	Cuscuta	C035N:1377047-1406328	+	4.52225	5.26031	0.070853	1724	1672.33	19.6667
																								Cuscuta_newGene_11097	Cuscuta	C035N:1408813-1411038	-	7.71765	5.16169	0.077443	1357	812.333	12.3333
																								Cuscuta_newGene_11099	Cuscuta	C035N:1413002-1418255	-	58.1056	32.5341	0.41346	10628.3	5263.67	68.6667
																								Cuscuta_newGene_111	Cuscuta	C013N:2870033-2873426	+	9.30452	7.51614	0.0829173	1451	1094.67	11.3333
																								Cuscuta_newGene_11100	Cuscuta	C035N:1419037-1422107	+	11.9663	6.39713	0.110513	803.333	393.667	8
																								Cuscuta_newGene_11101	Cuscuta	C035N:1423897-1431272	+	7.96685	4.64588	0.056478	2159	1162	17
																								Cuscuta_newGene_11108	Cuscuta	C035N:1459976-1469218	-	5.88357	5.21487	0.085834	1757.33	1436.67	27
																								Cuscuta_newGene_11109	Cuscuta	C035N:1471302-1473960	+	48.727	34.0557	0.403055	4547.67	2802.67	36
																								Cuscuta_newGene_11111	Cuscuta	C035N:1492426-1495798	+	6.09505	4.56597	0.146972	1179.33	791.333	27.3333
																								Cuscuta_newGene_11113	Cuscuta	C035N:1500838-1505701	-	5.62718	84.172	0.366693	890	11809.3	52
																								Cuscuta_newGene_11116	Cuscuta	C035N:1517501-1518783	-	188.871	159.788	1.94716	18417.7	13810.3	169.333
																								Cuscuta_newGene_11118	Cuscuta	C035N:1522466-1526242	-	12.2666	8.85182	0.131265	2813.67	1859.33	28.6667
																								Cuscuta_newGene_11119	Cuscuta	C035N:1531215-1543162	-	4.35346	4.92495	0.132494	1391	1461.67	41.6667
																								Cuscuta_newGene_11124	Cuscuta	C035N:1565899-1572686	-	51.0579	5.23916	0.0423403	20824.7	1909.33	16.6667
																								Cuscuta_newGene_11125	Cuscuta	C001N:6204347-6207840	+	22.0365	23.3836	0.275631	4356.67	4107	48
																								Cuscuta_newGene_11129	Cuscuta	C035N:1597526-1600144	+	65.9357	24.1499	0.0668917	7240.33	2381.67	7
																								Cuscuta_newGene_11130	Cuscuta	C035N:1620012-1624338	-	12.2325	7.76813	0.113313	3766	2143.33	32.3333
																								Cuscuta_newGene_11137	Cuscuta	C035N:1674822-1677517	-	39.2472	30.823	0.313744	7752	5354.33	54
																								Cuscuta_newGene_11139	Cuscuta	C035N:1687900-1690086	-	208.655	104.458	0.809331	16161.3	7372	57.6667
																								Cuscuta_newGene_11144	Cuscuta	C035N:1712728-1733465	-	1.61811	1.62894	0.106101	187	305.333	29.3333
																								Cuscuta_newGene_11145	Cuscuta	C035N:1735743-1748756	-	4.57173	5.42871	0.239164	1879	2032.67	63.6667
																								Cuscuta_newGene_11146	Cuscuta	C001N:6208342-6210830	+	30.3782	7.09187	0.038387	4598.33	1172.67	6.33333
																								Cuscuta_newGene_11147	Cuscuta	C035N:1763782-1766821	-	16.8056	11.6765	0.206883	4054.67	2535.33	46
																								Cuscuta_newGene_1115	Cuscuta	C013N:4177964-4194715	+	74.0007	55.5092	0.269446	50940.7	32699.7	162
																								Cuscuta_newGene_11153	Cuscuta	C035N:1809499-1822291	+	6.04682	5.37422	0.0551697	2471	2018.33	25.3333
																								Cuscuta_newGene_11155	Cuscuta	C001N:6232903-6258145	+	7.71472	6.42897	0.079398	3347	2586	43.6667
																								Cuscuta_newGene_11156	Cuscuta	C035N:1833850-1836665	+	11.0144	8.44294	0.0955017	1849	1277	15
																								Cuscuta_newGene_11157	Cuscuta	C035N:1838108-1843227	+	10.5875	8.13325	0.155088	1515.33	1105.33	24.6667
																								Cuscuta_newGene_11159	Cuscuta	C035N:1855694-1863711	+	4.50175	3.47279	0.0446643	1910	1331.67	21
																								Cuscuta_newGene_11163	Cuscuta	C035N:1883831-1887072	-	13.3063	7.54873	0.062375	2430.67	1225	10.3333
																								Cuscuta_newGene_11167	Cuscuta	C035N:1898795-1902385	-	53.9839	29.9613	0.369061	3104.67	1555.33	19.6667
																								Cuscuta_newGene_11177	Cuscuta	C001N:6266795-6269781	-	143.954	62.8783	0.344298	14706.7	5772	32
																								Cuscuta_newGene_11182	Cuscuta	C035N:1996946-2004949	+	7.10107	7.67952	0.157756	3002.67	2784	65
																								Cuscuta_newGene_11183	Cuscuta	C035N:2009943-2017280	+	25.045	22.889	0.0925263	4565.33	3615.33	13.3333
																								Cuscuta_newGene_11190	Cuscuta	C035N:2063640-2066896	+	21.4026	13.9003	0.159503	5234.67	3041.67	36
																								Cuscuta_newGene_11191	Cuscuta	C035N:2067494-2072909	+	6.00996	4.5315	0.124189	1775.33	1240	33
																								Cuscuta_newGene_11193	Cuscuta	C035N:2075313-2079163	+	6.20541	4.51404	0.0467923	1294.33	846.667	10.3333
																								Cuscuta_newGene_11194	Cuscuta	C035N:2081637-2085060	+	172.345	74.6507	0.418102	14828.3	5673.67	32.6667
																								Cuscuta_newGene_11200	Cuscuta	C035N:2127931-2136710	-	6.9945	4.98062	0.0869617	1857	1152.67	25.3333
																								Cuscuta_newGene_11202	Cuscuta	C035N:2145594-2157123	-	14.7173	7.36996	0.108705	4283	2074.33	32.3333
																								Cuscuta_newGene_11203	Cuscuta	C035N:2157743-2161427	-	29.467	20.2743	0.213245	5635.67	3350	43
																								Cuscuta_newGene_11204	Cuscuta	C035N:2162963-2170180	+	4.69811	3.67548	0.076202	1481.67	1006	22.3333
																								Cuscuta_newGene_11206	Cuscuta	C035N:2166764-2170180	-	27.6982	19.8721	0.235841	5073	3194.33	42
																								Cuscuta_newGene_11207	Cuscuta	C035N:2171541-2177504	+	29.2404	14.3338	0.132211	3443.33	1516.67	14.3333
																								Cuscuta_newGene_11211	Cuscuta	C035N:2180730-2186786	-	2.50247	3.72287	0.0389147	547.667	756.333	6.33333
																								Cuscuta_newGene_11216	Cuscuta	C035N:2206681-2221088	+	48.5438	37.6066	0.479549	17842.7	12193	157
																								Cuscuta_newGene_11219	Cuscuta	C035N:2224887-2229089	+	167.823	82.3644	0.739835	13704.7	5890.67	52.6667
																								Cuscuta_newGene_11221	Cuscuta	C035N:2230464-2233294	+	4.91048	3.12581	0.0450723	827	471.333	7.33333
																								Cuscuta_newGene_11222	Cuscuta	C035N:2234687-2239049	+	14.5367	6.23186	0.252626	3677	1431.67	55.3333
																								Cuscuta_newGene_11223	Cuscuta	C035N:2234853-2253097	-	13.1114	10.8536	0.0716927	8329.67	5845	45.3333
																								Cuscuta_newGene_11229	Cuscuta	C035N:2276538-2279212	+	131.268	65.1941	0.503357	17558.7	7969.33	62.3333
																								Cuscuta_newGene_11230	Cuscuta	C035N:2282561-2295473	-	6.37815	5.94037	0.085685	3182.67	2717.67	42.6667
																								Cuscuta_newGene_11231	Cuscuta	C035N:2297988-2303769	-	83.9324	39.3871	0.368648	11820	4953.67	47.3333
																								Cuscuta_newGene_11233	Cuscuta	C035N:2314716-2320962	-	6.88585	4.48424	0.181588	2080	1236.33	51
																								Cuscuta_newGene_11239	Cuscuta	C001N:6283901-6290682	-	89.9746	42.6814	0.421134	16771.7	7124.33	78.3333
																								Cuscuta_newGene_11240	Cuscuta	C035N:2349608-2353965	+	61.151	25.04	0.231483	8595.33	3106	29.6667
																								Cuscuta_newGene_11241	Cuscuta	C035N:2357711-2359859	-	33.852	28.0999	0.24638	3020	2241	20.3333
																								Cuscuta_newGene_11243	Cuscuta	C035N:2365593-2368743	-	18.5584	18.8215	0.594436	3899	3597	112.333
																								Cuscuta_newGene_11246	Cuscuta	C035N:2394944-2401381	-	8.58029	9.84928	0.125139	1731.67	1845	31.6667
																								Cuscuta_newGene_11247	Cuscuta	C035N:2402562-2407297	+	27.6575	41.0958	0.236709	4032.33	5285.67	32
																								Cuscuta_newGene_11248	Cuscuta	C001N:6294807-6310129	-	11.1305	10.8876	0.176981	4059.33	3614.33	59.6667
																								Cuscuta_newGene_11251	Cuscuta	C035N:2412406-2427219	-	7.78721	7.68025	0.104127	4267.67	3601.33	56.3333
																								Cuscuta_newGene_11253	Cuscuta	C035N:2429615-2437962	-	13.6039	18.1022	0.198371	4494.67	5083	71.3333
																								Cuscuta_newGene_11254	Cuscuta	C035N:2439714-2444547	+	47.3016	24.5723	0.36322	6952.33	3280	49.3333
																								Cuscuta_newGene_11255	Cuscuta	C035N:2445198-2449804	-	8.85592	5.24318	0.056354	2545.33	1406.33	17.3333
																								Cuscuta_newGene_11257	Cuscuta	C035N:2456888-2461255	+	13.9011	9.20546	0.117645	3736.67	2242.33	29.3333
																								Cuscuta_newGene_1126	Cuscuta	C013N:4195155-4202426	+	17.3642	17.8426	0.492892	5404	5031.67	158
																								Cuscuta_newGene_11262	Cuscuta	C035N:2473837-2482779	-	3.6641	2.59186	0.0749097	1900.67	1262	32.3333
																								Cuscuta_newGene_11264	Cuscuta	C035N:2485044-2488604	+	56.9892	26.2741	0.0560753	4432.67	1826.67	4.33333
																								Cuscuta_newGene_11268	Cuscuta	C035N:2495815-2510342	+	3.75519	5.94115	0.109667	1177.33	1551.67	30
																								Cuscuta_newGene_11292	Cuscuta	C036N:127737-133981	+	13.5926	1.87961	0.646769	3495.67	484.333	167.333
																								Cuscuta_newGene_11293	Cuscuta	C036N:134815-136223	-	607.249	77.5005	0.257786	66248	7585.33	26
																								Cuscuta_newGene_11297	Cuscuta	C036N:151399-153162	+	160.785	104.246	0.825332	13843.7	7929	63
																								Cuscuta_newGene_11301	Cuscuta	C036N:159368-164670	-	5.17264	5.19687	0.0825067	1746.33	1593.33	25.3333
																								Cuscuta_newGene_11303	Cuscuta	C036N:168766-174123	+	27.7988	15.8165	0.0889587	4826	2444.67	14
																								Cuscuta_newGene_11304	Cuscuta	C036N:174866-181935	+	59.3266	50.0828	0.493552	20615	15432	152
																								Cuscuta_newGene_11305	Cuscuta	C036N:186928-195376	+	7.55192	3.90588	0.05721	681	314.667	5.33333
																								Cuscuta_newGene_11319	Cuscuta	C036N:273660-277080	-	102.882	18.1591	0.0555317	29410	4428	14.6667
																								Cuscuta_newGene_11321	Cuscuta	C001N:6342480-6347922	-	9.67194	7.28338	0.0593897	1632.67	1201.33	17.6667
																								Cuscuta_newGene_11324	Cuscuta	C036N:279898-283473	-	116.548	55.4043	0.66093	12515.7	5429.33	64.6667
																								Cuscuta_newGene_11326	Cuscuta	C036N:285958-300085	-	7.01876	7.1489	0.140588	4900.67	4760.67	108.667
																								Cuscuta_newGene_11329	Cuscuta	C036N:311267-313990	-	58.6328	45.043	0.590547	6500.67	4431.33	58.6667
																								Cuscuta_newGene_11332	Cuscuta	C001N:6350729-6353692	-	9.20345	5.71662	0.106792	1229	683.333	13.6667
																								Cuscuta_newGene_1134	Cuscuta	C013N:4203506-4207483	+	11.7623	7.36784	0.111783	1572	882.333	13.6667
																								Cuscuta_newGene_11342	Cuscuta	C036N:358327-361565	-	85.068	46.1588	0.310816	4205.33	2072.67	13.6667
																								Cuscuta_newGene_11343	Cuscuta	C001N:6356944-6358995	-	4.89915	3.5217	0.0398797	769	512	6.66667
																								Cuscuta_newGene_11344	Cuscuta	C036N:364136-369336	-	25.2609	14.2385	0.113614	7663.33	3911.33	31.3333
																								Cuscuta_newGene_11350	Cuscuta	C036N:395292-401371	-	1.84892	2.30793	0.096967	535.333	619.667	20.6667
																								Cuscuta_newGene_11352	Cuscuta	C036N:407222-423346	+	9.23637	9.35821	0.145829	5207	4520.33	77.6667
																								Cuscuta_newGene_11355	Cuscuta	C036N:436216-439704	-	11.0323	5.92621	0.065958	1430.67	686.333	7.66667
																								Cuscuta_newGene_11356	Cuscuta	C036N:442596-452837	+	33.2148	18.5754	0.247754	12806	6429	90
																								Cuscuta_newGene_11357	Cuscuta	C036N:454005-456996	+	9.40289	10.1824	0.0741003	1091.67	1053	8.33333
																								Cuscuta_newGene_11358	Cuscuta	C036N:468356-478230	+	54.9415	30.1363	0.238074	15718	7629.33	61.3333
																								Cuscuta_newGene_11359	Cuscuta	C036N:479068-481672	+	133.646	71.3927	0.466364	9549.33	4646	34.3333
																								Cuscuta_newGene_11360	Cuscuta	C036N:484806-486834	-	272.074	113.948	1.08367	17826.3	6795	63.6667
																								Cuscuta_newGene_11362	Cuscuta	C036N:500355-506580	-	30.5643	24.7453	0.671126	6790.67	4932.67	146
																								Cuscuta_newGene_11363	Cuscuta	C001N:6361193-6383890	-	23.0341	12.1982	0.0933213	8972	4328.67	37.3333
																								Cuscuta_newGene_11364	Cuscuta	C036N:507606-512767	-	55.6342	34.3454	0.31583	8240.33	4542.33	42.6667
																								Cuscuta_newGene_11366	Cuscuta	C036N:528301-535085	-	15.7293	14.5993	0.219508	4771.67	3965	62
																								Cuscuta_newGene_11369	Cuscuta	C036N:547183-553790	+	58.3067	35.148	0.102228	18141.3	10016.3	29.3333
																								Cuscuta_newGene_11371	Cuscuta	C036N:550505-552772	-	761.641	233.673	0.393797	95384	25747.7	43.3333
																								Cuscuta_newGene_11374	Cuscuta	C001N:6387075-6394127	+	26.058	20.6693	0.172517	3193.67	2280.33	19.3333
																								Cuscuta_newGene_11378	Cuscuta	C036N:592636-594685	-	294.039	126.096	0.596284	27252	10510.7	58.6667
																								Cuscuta_newGene_11379	Cuscuta	C036N:600858-612882	-	27.9248	15.3164	0.233316	4890.33	2401	36
																								Cuscuta_newGene_11380	Cuscuta	C036N:613443-617730	-	61.2154	35.5611	0.285165	6092.33	3169	26.3333
																								Cuscuta_newGene_11381	Cuscuta	C036N:619365-627807	-	10.1246	8.20124	0.132898	4387.33	2584	50.6667
																								Cuscuta_newGene_11382	Cuscuta	C036N:624890-635290	+	9.83824	6.05411	0.144583	4067.33	2060	39.6667
																								Cuscuta_newGene_11383	Cuscuta	C036N:629910-636957	-	105.413	42.5929	0.402161	27577.3	9927.33	93.6667
																								Cuscuta_newGene_11384	Cuscuta	C036N:640112-643810	+	9.98974	5.29423	0.0556347	1325	628.333	7.33333
																								Cuscuta_newGene_11389	Cuscuta	C036N:659377-673511	+	19.9147	12.466	0.205775	11056.7	6189	100.667
																								Cuscuta_newGene_11390	Cuscuta	C036N:674410-683135	-	19.0384	12.1412	0.141275	5798	3309.67	39.6667
																								Cuscuta_newGene_11394	Cuscuta	C036N:699484-702403	-	4.61802	4.03318	0.0837117	539.333	405.667	14.6667
																								Cuscuta_newGene_11398	Cuscuta	C036N:713572-716454	+	81.9101	140.836	0.634036	5999	9354	42
																								Cuscuta_newGene_11406	Cuscuta	C036N:755318-757753	+	1.68207	1.61	0.0569793	276.667	247	10.3333
																								Cuscuta_newGene_11407	Cuscuta	C001N:6400517-6408060	-	34.5347	56.6613	0.310751	5376	7602	42
																								Cuscuta_newGene_11412	Cuscuta	C036N:796717-801708	+	7.56649	11.0818	0.165903	2613.67	3401.67	52
																								Cuscuta_newGene_11414	Cuscuta	C036N:802536-811979	-	6.77633	5.5015	0.0947777	3001.67	2162.33	38
																								Cuscuta_newGene_11419	Cuscuta	C001N:6410646-6416885	-	35.1652	27.7243	0.311606	5909.67	4145.67	46
																								Cuscuta_newGene_11423	Cuscuta	C036N:827942-832550	-	60.2363	44.8075	0.519602	9138	5963.33	70.3333
																								Cuscuta_newGene_11425	Cuscuta	C036N:859871-867452	+	14.246	9.76154	0.048553	7595	4638	22
																								Cuscuta_newGene_11426	Cuscuta	C036N:859906-867452	-	68.7852	47.5754	0.600902	28611.3	17937.3	230
																								Cuscuta_newGene_11428	Cuscuta	C036N:869992-876556	-	4.57687	7.79129	0.11097	1311.67	1765.33	24.3333
																								Cuscuta_newGene_11430	Cuscuta	C001N:6419005-6423336	-	11.2043	10.548	0.169551	2686	2286	37.3333
																								Cuscuta_newGene_11432	Cuscuta	C036N:889627-892270	-	17.7655	13.4917	0.208163	2681.67	1818	29.3333
																								Cuscuta_newGene_11434	Cuscuta	C036N:910572-915841	-	9.34459	11.3505	0.121105	1678.67	1861	21
																								Cuscuta_newGene_11435	Cuscuta	C036N:918859-919965	-	1.45624	3.00004	0.114564	124.333	224.333	8.66667
																								Cuscuta_newGene_11438	Cuscuta	C036N:936421-943671	+	12.4735	8.4056	0.119635	3290	1951	27
																								Cuscuta_newGene_11439	Cuscuta	C036N:947178-954607	-	4.64407	3.68571	0.165939	832.333	656.333	28.6667
																								Cuscuta_newGene_11440	Cuscuta	C036N:956258-961452	-	8.84325	5.14101	0.081452	2458	1303	22
																								Cuscuta_newGene_11448	Cuscuta	C036N:984920-988177	+	13.2531	7.10011	0.099112	2103.33	1016.33	14.6667
																								Cuscuta_newGene_11452	Cuscuta	C001N:6436722-6442440	+	197.434	108.101	0.705161	17495	8570.67	57
																								Cuscuta_newGene_11453	Cuscuta	C036N:1009392-1013804	-	20.465	12.6261	0.130216	4564.67	2498.33	29
																								Cuscuta_newGene_11454	Cuscuta	C036N:1018932-1022283	+	8.55724	6.30318	0.0713977	665	444	5.66667
																								Cuscuta_newGene_11457	Cuscuta	C036N:1026592-1031423	+	7.09461	3.86787	0.0617757	1270.33	652	11.6667
																								Cuscuta_newGene_11458	Cuscuta	C036N:1033120-1037193	-	36.0942	22.2372	0.500297	9089.33	4527	99
																								Cuscuta_newGene_11459	Cuscuta	C036N:1033220-1053852	+	29.4189	46.6505	0.308253	6930.33	10905	64
																								Cuscuta_newGene_11461	Cuscuta	C036N:1058161-1060966	+	36.4421	29.7096	0.276685	5534	3979	37.6667
																								Cuscuta_newGene_11469	Cuscuta	C036N:1092947-1100040	+	4.69613	3.79924	0.049037	1732.67	1233	17
																								Cuscuta_newGene_11474	Cuscuta	C001N:6456184-6463366	+	6.26337	3.73244	0.0720027	1053.67	560	11.3333
																								Cuscuta_newGene_11475	Cuscuta	C036N:1130487-1135133	-	17.4114	8.22036	0.0901007	3126.67	1325	15
																								Cuscuta_newGene_11477	Cuscuta	C036N:1139219-1141572	+	4.72393	9.59599	0.130216	254.667	457.333	6.66667
																								Cuscuta_newGene_11478	Cuscuta	C036N:1142718-1152224	-	8.16249	7.37835	0.080468	2989.33	2419.67	31.3333
																								Cuscuta_newGene_11479	Cuscuta	C036N:1155581-1157885	-	37.1731	31.5	0.203526	2986	2214	15.3333
																								Cuscuta_newGene_11487	Cuscuta	C036N:1200204-1206318	-	21.7124	12.5722	0.12442	6289.33	3203.33	32.3333
																								Cuscuta_newGene_11488	Cuscuta	C036N:1209134-1217875	+	4.29854	2.70109	0.04631	1694	835	15
																								Cuscuta_newGene_11491	Cuscuta	C036N:1222209-1227862	+	2.34864	2.82241	0.0833037	1064.67	1096.67	34
																								Cuscuta_newGene_11493	Cuscuta	C036N:1233245-1238405	-	24.4346	11.0338	0.113762	3396.33	1388.33	15
																								Cuscuta_newGene_11496	Cuscuta	C001N:6487431-6491079	-	19.1583	9.49895	0.203628	2622.67	1208.67	24.3333
																								Cuscuta_newGene_11497	Cuscuta	C036N:1255186-1261526	+	25.2464	21.073	0.268421	5200.67	4167.33	51
																								Cuscuta_newGene_11498	Cuscuta	C036N:1263642-1271852	+	25.6111	16.1235	0.134026	4079.67	2291.33	19
																								Cuscuta_newGene_11499	Cuscuta	C036N:1272656-1275465	+	27.8591	14.752	0.100721	3175	1544.67	11
																								Cuscuta_newGene_115	Cuscuta	C013N:2874498-2880591	+	7.51203	5.29414	0.0690223	1590.67	1013.33	13
																								Cuscuta_newGene_11500	Cuscuta	C036N:1278464-1286986	-	32.0756	18.5407	0.202557	4853	2490.33	28
																								Cuscuta_newGene_11501	Cuscuta	C036N:1287609-1299449	-	9.81383	8.392	0.131703	3036.33	2438.33	39.6667
																								Cuscuta_newGene_11502	Cuscuta	C036N:1314850-1316427	+	35.707	23.1429	0.107183	1687	946.667	5
																								Cuscuta_newGene_11507	Cuscuta	C001N:6496034-6498543	-	0.05006	1.51699	0.206592	3	62.3333	7.66667
																								Cuscuta_newGene_11510	Cuscuta	C036N:1327006-1334936	-	23.8567	15.8173	0.133315	13369.3	7958.33	66.6667
																								Cuscuta_newGene_11511	Cuscuta	C036N:1339810-1346229	+	25.4832	12.0688	0.114436	7247	3055.67	29
																								Cuscuta_newGene_11512	Cuscuta	C036N:1348908-1355460	+	64.449	28.0576	0.142401	10968.3	4246.67	22.6667
																								Cuscuta_newGene_11514	Cuscuta	C036N:1362216-1364594	+	2.13798	100.797	4.54417	193.667	7730.33	336.667
																								Cuscuta_newGene_11517	Cuscuta	C036N:1373343-1383621	-	5.81304	4.93097	0.077506	1320.33	996	15.6667
																								Cuscuta_newGene_11520	Cuscuta	C036N:1389198-1394476	+	2.49479	3.85792	0.067125	904.667	1237	25
																								Cuscuta_newGene_11521	Cuscuta	C036N:1397528-1401650	-	13.6847	7.27107	0.066768	2507	1238.67	14
																								Cuscuta_newGene_11529	Cuscuta	C036N:1460939-1464333	+	131.476	67.6294	0.437589	7378.67	3475.33	23.3333
																								Cuscuta_newGene_11530	Cuscuta	C036N:1465974-1469389	+	26.1949	20.4051	0.244958	5930	4092	49.6667
																								Cuscuta_newGene_11531	Cuscuta	C036N:1471199-1475408	-	16.5592	18.3514	0.0527237	4927.67	4792.33	14.3333
																								Cuscuta_newGene_11532	Cuscuta	C036N:1479109-1485002	+	38.3015	20.7633	0.101694	12528.3	5875.67	27.6667
																								Cuscuta_newGene_11537	Cuscuta	C036N:1500863-1505163	+	20.8882	21.8837	0.0482927	3979.67	3629.67	9.33333
																								Cuscuta_newGene_11544	Cuscuta	C036N:1533241-1537201	-	39.1234	25.3983	0.196916	5356.33	3188	29.3333
																								Cuscuta_newGene_11545	Cuscuta	C036N:1563127-1571666	+	28.0049	16.9237	0.169484	5499.33	2957.67	30
																								Cuscuta_newGene_11546	Cuscuta	C036N:1576272-1581370	+	19.6061	20.2932	0.0606553	6445.67	5922	19
																								Cuscuta_newGene_11547	Cuscuta	C036N:1576272-1580234	-	28.8715	16.0582	0.0534297	8090	4158.33	15
																								Cuscuta_newGene_1155	Cuscuta	C013N:4229104-4236258	-	301.541	90.2693	0.414943	101284	26429.7	120.333
																								Cuscuta_newGene_11563	Cuscuta	C036N:1622535-1635449	-	15.1044	10.8721	0.0992183	4711.33	2981	30.6667
																								Cuscuta_newGene_11571	Cuscuta	C036N:1676306-1681795	-	5.13244	4.58085	0.0711243	1573.33	1239.67	24.3333
																								Cuscuta_newGene_11572	Cuscuta	C001N:6531848-6551971	-	10.5629	5.99001	0.0703427	6990.33	3536.67	37
																								Cuscuta_newGene_11580	Cuscuta	C036N:1709080-1728616	-	11.2919	6.41599	0.078952	2098.67	1072.67	13.6667
																								Cuscuta_newGene_11583	Cuscuta	C001N:6559130-6564521	+	6.55898	4.88603	0.0384573	1114	717	8.33333
																								Cuscuta_newGene_11586	Cuscuta	C036N:1777404-1783844	+	8.28868	9.16589	0.0852473	1950.33	2094.33	25
																								Cuscuta_newGene_11591	Cuscuta	C036N:1798640-1806257	-	11.3252	10.9113	0.101217	1931.67	1615.67	23
																								Cuscuta_newGene_11592	Cuscuta	C036N:1808876-1813289	-	35.6871	29.4478	0.361712	5648.67	4157	56
																								Cuscuta_newGene_11593	Cuscuta	C036N:1814923-1820747	-	8.85293	8.21676	0.124207	2252.33	1867.67	28.6667
																								Cuscuta_newGene_11594	Cuscuta	C001N:6559159-6587150	-	4.29235	4.83693	0.0673787	2336.67	2154.33	34.3333
																								Cuscuta_newGene_11595	Cuscuta	C036N:1826545-1831612	+	12.5984	6.99086	0.101268	2804	1392.33	23
																								Cuscuta_newGene_11601	Cuscuta	C036N:1852185-1857460	-	5.31361	3.71215	0.0405197	1207.67	784	9
																								Cuscuta_newGene_11602	Cuscuta	C036N:1859544-1865223	-	15.0034	11.2378	0.113765	4362.33	2876	33.3333
																								Cuscuta_newGene_11603	Cuscuta	C036N:1873991-1879493	+	31.8891	21.6977	0.264291	6156	3766	46.6667
																								Cuscuta_newGene_11604	Cuscuta	C036N:1880683-1883736	+	10.4281	6.26772	0.0724107	1229.67	678.667	9.33333
																								Cuscuta_newGene_11609	Cuscuta	C036N:1898248-1903072	-	11.2493	5.48028	0.0807967	1869.33	927.667	14.3333
																								Cuscuta_newGene_11610	Cuscuta	C036N:1904263-1908688	+	14.2602	15.8834	0.48338	2773.67	2677.33	94.6667
																								Cuscuta_newGene_11612	Cuscuta	C036N:1925187-1934066	-	15.1312	10.1335	0.093549	4765.67	2862.67	39.6667
																								Cuscuta_newGene_11615	Cuscuta	C001N:6601440-6617198	-	12.2805	16.258	0.215885	9034.67	10582	140.333
																								Cuscuta_newGene_11616	Cuscuta	C036N:1951737-1973639	+	10.347	7.76016	0.0691533	6211.33	3793.67	46.6667
																								Cuscuta_newGene_11617	Cuscuta	C036N:1958969-1963290	-	6.93083	2.88412	0.049492	1629.67	608.667	11.3333
																								Cuscuta_newGene_11619	Cuscuta	C036N:1977343-1979095	-	135.102	58.5286	0.400572	7461.33	2886.33	19.3333
																								Cuscuta_newGene_11620	Cuscuta	C036N:1980421-1994762	+	18.7984	17.1982	0.242254	9190	7619	108.667
																								Cuscuta_newGene_11622	Cuscuta	C036N:2011181-2015403	+	11.8029	6.39793	0.107375	2351.67	1141.67	18.6667
																								Cuscuta_newGene_11623	Cuscuta	C036N:2017793-2021581	+	2.87849	1.31511	0.069366	631.333	263.333	18.6667
																								Cuscuta_newGene_11625	Cuscuta	C036N:2023878-2030123	-	10.7493	8.96488	0.0580847	1273.33	915.667	7
																								Cuscuta_newGene_11626	Cuscuta	C036N:2032979-2042603	+	18.8045	13.501	0.179403	4897.67	3168.67	41.6667
																								Cuscuta_newGene_11628	Cuscuta	C036N:2054022-2065884	-	16.4897	8.57173	0.110612	5391.67	2486	31
																								Cuscuta_newGene_11632	Cuscuta	C036N:2080365-2081570	+	2.15012	14.4569	0.296306	138	828.333	17
																								Cuscuta_newGene_11633	Cuscuta	C036N:2082226-2087702	-	128.404	73.3227	0.431766	27670.3	14182.7	84.3333
																								Cuscuta_newGene_11637	Cuscuta	C036N:2094610-2100305	-	10.1077	8.73052	0.279604	2022	1581.67	52.3333
																								Cuscuta_newGene_11639	Cuscuta	C036N:2102659-2111397	-	10.3273	8.52707	0.122759	3094.33	2452	39.3333
																								Cuscuta_newGene_11640	Cuscuta	C036N:2114357-2117848	-	10.0716	3.96988	0.06382	1185	429.333	7.33333
																								Cuscuta_newGene_11643	Cuscuta	C036N:2144189-2151254	-	12.1506	7.78686	0.0868943	2487	1428	17.3333
																								Cuscuta_newGene_11645	Cuscuta	C036N:2158079-2161174	-	5.2562	4.18321	0.095817	594	426	13
																								Cuscuta_newGene_11647	Cuscuta	C001N:6623438-6637120	-	36.0279	21.9359	0.0560983	7185	3682.33	16
																								Cuscuta_newGene_11648	Cuscuta	C036N:2167947-2171225	-	49.4411	30.4145	0.362794	4448.33	2465.67	29.3333
																								Cuscuta_newGene_11650	Cuscuta	C036N:2181407-2194218	+	12.9572	8.5235	0.182905	4243.67	2468.33	53
																								Cuscuta_newGene_11652	Cuscuta	C036N:2196630-2205217	-	22.0634	14.0863	0.151819	5660.67	3442.33	39
																								Cuscuta_newGene_11653	Cuscuta	C036N:2211552-2221643	+	12.0399	8.2131	0.0967867	3525.33	2345.67	31.3333
																								Cuscuta_newGene_11654	Cuscuta	C036N:2222761-2230419	-	27.1049	20.5384	0.365882	3251	2255	42
																								Cuscuta_newGene_11655	Cuscuta	C036N:2235355-2238790	-	54.5624	32.2811	0.272453	5689	3029	26
																								Cuscuta_newGene_11656	Cuscuta	C036N:2239273-2244193	-	16.1966	11.3481	0.198511	2612	1657.33	28.6667
																								Cuscuta_newGene_11657	Cuscuta	C036N:2245982-2253711	+	5.88078	6.603	0.0853593	1690	1567.67	22.3333
																								Cuscuta_newGene_11659	Cuscuta	C036N:2254683-2268468	+	21.3121	10.0498	0.0899213	1908.67	808	9
																								Cuscuta_newGene_11660	Cuscuta	C036N:2270134-2274554	-	36.0962	19.7866	0.227219	6449.67	2914	40.3333
																								Cuscuta_newGene_11661	Cuscuta	C036N:2270134-2274594	+	27.1947	13.8744	0.118349	7751.67	3630.67	30.6667
																								Cuscuta_newGene_11665	Cuscuta	C036N:2296444-2301106	+	15.373	12.2969	0.071142	3215.67	2269.67	13.6667
																								Cuscuta_newGene_11674	Cuscuta	C036N:2358315-2371316	-	2.16522	1.51584	0.0517457	794.333	701.333	20.3333
																								Cuscuta_newGene_11681	Cuscuta	C036N:2401264-2408686	+	36.7195	18.3915	0.153383	10532	4635	39.3333
																								Cuscuta_newGene_11682	Cuscuta	C036N:2409490-2421269	+	6.31979	6.93701	0.0764833	2431	2437.33	35
																								Cuscuta_newGene_11683	Cuscuta	C036N:2425274-2429880	+	5.0728	3.10735	0.037721	1115.33	633	8.66667
																								Cuscuta_newGene_11684	Cuscuta	C036N:2433379-2435711	+	6.00642	4.46859	0.055629	718.333	477.333	6
																								Cuscuta_newGene_11685	Cuscuta	C036N:2445235-2448704	+	0.898663	4.76052	0.0956053	187.333	941.667	23
																								Cuscuta_newGene_11686	Cuscuta	C036N:2453555-2458954	+	3.78922	3.19595	0.119849	707.333	547	24
																								Cuscuta_newGene_11687	Cuscuta	C036N:2459677-2461984	-	73.0363	42.9836	0.390103	5559	2934.33	27
																								Cuscuta_newGene_11688	Cuscuta	C037N:39116-42571	+	15.9386	10.4229	0.194121	2706.33	1602.33	31.6667
																								Cuscuta_newGene_117	Cuscuta	C013N:2882923-2885848	+	8.91189	8.30181	0.0650117	1394	1251.33	10
																								Cuscuta_newGene_11701	Cuscuta	C001N:6642912-6657175	+	29.8952	18.5851	0.194982	5963	3360.67	37
																								Cuscuta_newGene_11707	Cuscuta	C037N:261265-266400	+	12.9811	6.25914	0.0580337	1915	893.333	8.66667
																								Cuscuta_newGene_11718	Cuscuta	C037N:325542-329919	-	23.8274	18.8276	0.127854	2696.33	1920	15
																								Cuscuta_newGene_11723	Cuscuta	C001N:6670010-6676870	+	73.7269	14.5275	0.0529793	19583.3	3431.33	13.3333
																								Cuscuta_newGene_11729	Cuscuta	C037N:378008-381134	-	4.77475	3.40998	0.0772917	494	342	7.66667
																								Cuscuta_newGene_11730	Cuscuta	C037N:382286-387245	-	10.1159	6.10279	0.0685517	1875	1050.67	15.6667
																								Cuscuta_newGene_11732	Cuscuta	C037N:400485-401865	+	0.726984	0.698996	0.0356483	39	37.6667	2.33333
																								Cuscuta_newGene_11738	Cuscuta	C037N:548371-562256	+	9.28229	8.80674	0.0853337	4148	3678.67	37.6667
																								Cuscuta_newGene_11744	Cuscuta	C037N:666458-670506	-	7.39363	6.81248	0.088835	2079	1727	21.6667
																								Cuscuta_newGene_11750	Cuscuta	C037N:697619-707377	+	23.7835	14.8209	0.218411	6423.33	4629.33	59
																								Cuscuta_newGene_11756	Cuscuta	C037N:739277-742769	-	18.0124	8.78463	0.0901143	3277.67	1520	18.3333
																								Cuscuta_newGene_11758	Cuscuta	C001N:6691627-6697107	+	1.83903	2.86976	0.050787	680.667	903	17.3333
																								Cuscuta_newGene_11759	Cuscuta	C037N:765853-768032	+	4.00748	2.70281	0.055236	348.333	209.333	4.66667
																								Cuscuta_newGene_11762	Cuscuta	C037N:857280-865304	+	27.6265	18.5988	0.16088	6352.67	3769.33	32.6667
																								Cuscuta_newGene_11778	Cuscuta	C037N:968876-975018	+	2.72633	2.94182	0.054232	548.667	495	11
																								Cuscuta_newGene_11782	Cuscuta	C037N:986760-997509	-	6.50839	6.69641	0.111244	3272	2942.67	56
																								Cuscuta_newGene_11785	Cuscuta	C037N:1021018-1036595	-	31.3851	20.2533	0.241036	6683.33	4181	49.3333
																								Cuscuta_newGene_11786	Cuscuta	C037N:1049562-1053391	-	1.261	1.5495	0.0455513	208.667	231.333	8
																								Cuscuta_newGene_11792	Cuscuta	C037N:1079270-1096548	-	6.36938	7.25546	0.161259	2595	2682.33	73.6667
																								Cuscuta_newGene_11796	Cuscuta	C037N:1119667-1124107	+	19.9355	10.0214	0.0764617	3134.67	1386.33	15
																								Cuscuta_newGene_11801	Cuscuta	C037N:1157169-1161431	-	5.76028	3.23522	0.05899	1394	711	17
																								Cuscuta_newGene_11804	Cuscuta	C037N:1169798-1182800	-	4.79491	4.91723	0.0581707	1604.67	1577.33	23.3333
																								Cuscuta_newGene_11806	Cuscuta	C037N:1188415-1196804	+	6.65792	5.61109	0.124853	2177	1686.33	36
																								Cuscuta_newGene_11807	Cuscuta	C037N:1211624-1255526	+	7.79797	6.41772	0.0576677	3216.33	3022.67	39.6667
																								Cuscuta_newGene_11814	Cuscuta	C037N:1317903-1337096	+	8.33815	6.95681	0.063978	2333.33	1737	17.6667
																								Cuscuta_newGene_11816	Cuscuta	C037N:1349751-1364340	+	1.32032	3.24705	0.100432	241.333	540.333	17
																								Cuscuta_newGene_11817	Cuscuta	C037N:1364709-1369927	-	20.0678	11.2935	0.197066	3542	1798.33	34.3333
																								Cuscuta_newGene_11820	Cuscuta	C037N:1443227-1452573	+	10.7602	7.36937	0.0482807	2878.67	1792.33	12.3333
																								Cuscuta_newGene_11824	Cuscuta	C037N:1474753-1481940	-	32.2577	16.8495	0.217461	9717.33	4507.67	57
																								Cuscuta_newGene_11832	Cuscuta	C001N:6742985-6747431	-	10.9108	9.91959	0.102282	1690	1378.33	14.3333
																								Cuscuta_newGene_11838	Cuscuta	C037N:1576327-1585007	+	1.40007	6.87558	0.474629	224.333	963	64
																								Cuscuta_newGene_11839	Cuscuta	C037N:1598131-1602396	-	8.59266	6.19069	0.088817	1064.33	703.333	10.6667
																								Cuscuta_newGene_11845	Cuscuta	C037N:1677986-1691856	+	19.6924	15.3989	0.194902	5574	3885	49.3333
																								Cuscuta_newGene_11849	Cuscuta	C037N:1723683-1729637	+	12.9738	5.67004	0.0636817	2839	1082.33	14.3333
																								Cuscuta_newGene_11851	Cuscuta	C037N:1759322-1763520	+	8.3281	5.58591	0.053996	1019	611.333	6.66667
																								Cuscuta_newGene_11852	Cuscuta	C037N:1764784-1775718	-	7.7648	5.32561	0.0716893	1612.67	1067	18.6667
																								Cuscuta_newGene_11854	Cuscuta	C000N:1835502-1839728	+	4.27207	4.11371	0.0856627	468.667	402	8.66667
																								Cuscuta_newGene_11855	Cuscuta	C001N:6748676-6762360	+	8.35834	7.6599	0.0784117	1831	1500.33	20.6667
																								Cuscuta_newGene_11858	Cuscuta	C037N:1821623-1830050	+	0.489735	2.6381	0.106909	162.667	1447	13.3333
																								Cuscuta_newGene_11860	Cuscuta	C037N:1851619-1863076	-	7.7132	5.41185	0.108064	1370	859.333	22.3333
																								Cuscuta_newGene_11861	Cuscuta	C037N:1877381-1885192	-	57.396	21.6079	0.173178	15147.7	5051	40
																								Cuscuta_newGene_11862	Cuscuta	C037N:1888293-1891905	+	32.0983	19.4883	0.0469243	2822.33	1547.67	4
																								Cuscuta_newGene_11869	Cuscuta	C037N:1923917-1926100	-	130.861	70.0437	0.493961	10300	5028.67	36
																								Cuscuta_newGene_11871	Cuscuta	C037N:1931651-1935859	-	124.231	61.8502	0.340176	20383.3	9167.67	49.6667
																								Cuscuta_newGene_11875	Cuscuta	C037N:1957800-1962146	+	37.4455	25.3454	0.305156	7109	4475.67	49.3333
																								Cuscuta_newGene_11876	Cuscuta	C037N:1964789-1969969	-	12.4326	9.25279	0.100056	1625.33	1080.33	12
																								Cuscuta_newGene_11881	Cuscuta	C037N:1976948-1987337	-	43.5237	24.9737	0.231034	4076.33	2098	19
																								Cuscuta_newGene_11885	Cuscuta	C037N:2021355-2026939	-	15.7073	11.4977	0.082387	6927.33	4455	32
																								Cuscuta_newGene_11887	Cuscuta	C037N:2079696-2081648	-	8.322	8.82563	0.138088	697	665	14.3333
																								Cuscuta_newGene_11890	Cuscuta	C037N:2086795-2091905	+	34.5156	18.0888	0.147475	7355.33	3473	29.3333
																								Cuscuta_newGene_11891	Cuscuta	C037N:2097855-2104488	-	5.95641	5.16835	0.089256	2189.33	1642	27.3333
																								Cuscuta_newGene_11895	Cuscuta	C037N:2140221-2145715	-	4.22008	2.94813	0.065987	1791.33	1113.33	25.3333
																								Cuscuta_newGene_11899	Cuscuta	C001N:6800449-6808604	+	9.64318	8.13068	0.064798	1298.67	921.667	11
																								Cuscuta_newGene_119	Cuscuta	C013N:2887851-2898649	+	12.1016	7.11994	0.046159	3019.33	1544.67	11.6667
																								Cuscuta_newGene_11902	Cuscuta	C037N:2190406-2195630	+	20.1202	10.4933	0.130445	6474	3007.33	39
																								Cuscuta_newGene_11903	Cuscuta	C037N:2205978-2217283	+	10.9452	9.01774	0.0826937	2870.67	2170	20.3333
																								Cuscuta_newGene_11904	Cuscuta	C037N:2232329-2235537	+	338.229	162.536	0.951899	46653	20100.7	117.667
																								Cuscuta_newGene_11906	Cuscuta	C037N:2253566-2258691	+	7.96926	4.45995	0.053049	1756.33	1032.67	14
																								Cuscuta_newGene_11908	Cuscuta	C037N:2271739-2275245	+	1.88272	7.85123	0.376327	379.333	1422.67	66.6667
																								Cuscuta_newGene_11913	Cuscuta	C037N:2304125-2311265	+	2.53638	1.50491	0.090845	1418.67	753	45
																								Cuscuta_newGene_11921	Cuscuta	C038N:48229-54768	-	11.1017	9.37383	0.082446	2502	1871.67	16.3333
																								Cuscuta_newGene_11922	Cuscuta	C038N:84434-102805	-	4.45217	5.34371	0.0509047	1192.33	1429.33	19.6667
																								Cuscuta_newGene_11951	Cuscuta	C038N:216966-230462	-	39.0556	32.544	0.335911	7702.33	5830.67	64
																								Cuscuta_newGene_11954	Cuscuta	C038N:239857-246581	+	26.3256	23.278	0.847726	3227.67	2555.33	130.333
																								Cuscuta_newGene_11959	Cuscuta	C038N:290468-294955	+	0.961536	9.20052	0.531696	220.333	1958	107.333
																								Cuscuta_newGene_11960	Cuscuta	C038N:329043-333009	-	12.8158	7.5956	0.0644367	1737.67	922	8
																								Cuscuta_newGene_11965	Cuscuta	C038N:383749-412584	+	0.213085	12.311	0.526143	13.3333	617.333	26.3333
																								Cuscuta_newGene_11979	Cuscuta	C038N:581798-616847	-	7.2684	4.02205	0.0543183	2970	1433.67	24.6667
																								Cuscuta_newGene_11983	Cuscuta	C038N:634197-636186	+	5.58829	4.46577	0.0987983	556.333	386.667	12
																								Cuscuta_newGene_11985	Cuscuta	C038N:674764-677016	+	7.75174	5.33243	0.0604643	982.333	617.667	8.33333
																								Cuscuta_newGene_11988	Cuscuta	C038N:720930-750883	+	7.58778	7.83067	0.120146	2845.33	2158.67	25
																								Cuscuta_newGene_11989	Cuscuta	C038N:728056-730711	-	36.4442	27.4477	0.124928	4974.67	3489.33	17
																								Cuscuta_newGene_11990	Cuscuta	C038N:742201-752460	-	15.1802	9.21414	0.135385	8403	4471	76.3333
																								Cuscuta_newGene_11992	Cuscuta	C038N:779791-781987	+	31.3044	17.0491	0.144845	4186.67	2053	18.3333
																								Cuscuta_newGene_12000	Cuscuta	C038N:821479-837710	-	65.0305	63.1367	0.219763	13614.3	11389.7	38.3333
																								Cuscuta_newGene_12003	Cuscuta	C038N:914197-924918	-	5.9717	4.9703	0.0812237	3131.33	2327.67	44
																								Cuscuta_newGene_12016	Cuscuta	C038N:1121795-1131666	+	19.4905	26.4305	0.0739437	2864.67	3228	9.33333
																								Cuscuta_newGene_12019	Cuscuta	C038N:1178335-1196266	+	16.4926	11.6818	0.142915	2953.33	1875.33	23
																								Cuscuta_newGene_12021	Cuscuta	C038N:1198195-1206984	-	28.2054	19.2677	0.202168	6816	4200.33	42.6667
																								Cuscuta_newGene_12022	Cuscuta	C038N:1254681-1260006	+	3.72703	4.98604	0.102799	1451.67	1794.67	38.6667
																								Cuscuta_newGene_12023	Cuscuta	C038N:1283839-1287706	-	2.92618	5.49812	0.137939	310	570.667	18
																								Cuscuta_newGene_12030	Cuscuta	C038N:1305834-1317367	+	0.496585	1.15583	0.0896673	226.667	481.667	34.3333
																								Cuscuta_newGene_12036	Cuscuta	C038N:1341936-1358571	-	4.44331	3.92053	0.0721757	2024.67	1764.33	34
																								Cuscuta_newGene_12041	Cuscuta	C038N:1381145-1390102	+	5.54831	4.47225	0.0671577	1955	1366.33	24.6667
																								Cuscuta_newGene_12046	Cuscuta	C001N:6891570-6896464	+	15.1268	8.5944	0.0952133	3368	1744.33	20.6667
																								Cuscuta_newGene_12047	Cuscuta	C038N:1431700-1441070	+	53.4362	33.9821	0.322623	3075	1751.33	17.3333
																								Cuscuta_newGene_12053	Cuscuta	C038N:1482565-1490692	+	6.00297	10.6433	0.233874	1821	3097	76.6667
																								Cuscuta_newGene_12054	Cuscuta	C038N:1496016-1505661	+	21.2323	10.1991	0.0826853	4657.67	2050.33	19.6667
																								Cuscuta_newGene_12057	Cuscuta	C001N:6898291-6903241	+	13.7583	14.8332	0.164335	2726.67	2676.67	30
																								Cuscuta_newGene_12059	Cuscuta	C038N:1566877-1580838	-	11.3532	9.21353	0.081643	2172.67	1572.67	15.3333
																								Cuscuta_newGene_12071	Cuscuta	C038N:1673060-1676143	-	5.35862	4.53603	0.0753257	1002	763.333	14
																								Cuscuta_newGene_12085	Cuscuta	C038N:1870751-1898738	-	34.0032	24.6559	0.298819	7949.67	5132	61.3333
																								Cuscuta_newGene_12090	Cuscuta	C001N:6917167-6920796	-	4.71794	3.15377	0.0548907	1236.33	745	14
																								Cuscuta_newGene_12093	Cuscuta	C038N:2224316-2228959	+	6.45854	5.38923	0.0964093	1324.33	966.333	20
																								Cuscuta_newGene_12095	Cuscuta	C038N:2242968-2265460	-	11.0704	9.60377	0.110865	1957	1508	20
																								Cuscuta_newGene_12102	Cuscuta	C039N:19065-23100	-	28.471	19.1412	0.303084	2985.33	1781.33	28
																								Cuscuta_newGene_12104	Cuscuta	C039N:31695-36359	+	3.66294	2.77983	0.0348127	904.667	591.333	7.66667
																								Cuscuta_newGene_12105	Cuscuta	C039N:46163-52152	+	128.396	84.3798	0.414182	19504	11405.7	57.6667
																								Cuscuta_newGene_12109	Cuscuta	C039N:73922-80412	-	22.7996	11.3852	0.121991	5086	2252.67	23.3333
																								Cuscuta_newGene_12113	Cuscuta	C039N:125817-131901	+	19.735	35.9171	0.371751	4137	6574.33	66.6667
																								Cuscuta_newGene_12115	Cuscuta	C039N:135173-140350	+	4.42202	2.98769	0.107975	1208.67	686.667	25.6667
																								Cuscuta_newGene_12122	Cuscuta	C039N:167728-173436	-	3.40786	3.71546	0.118936	634	612.333	25
																								Cuscuta_newGene_12123	Cuscuta	C039N:175003-178846	-	8.24855	6.23581	0.0832813	2359.67	1595	21.6667
																								Cuscuta_newGene_12124	Cuscuta	C039N:184345-188448	+	6.04579	3.66966	0.0520237	1448	745.667	12
																								Cuscuta_newGene_12125	Cuscuta	C039N:205688-210836	+	55.7992	13.1919	0.139797	8177.33	1712.67	19.3333
																								Cuscuta_newGene_12129	Cuscuta	C039N:221620-225506	-	34.018	15.1301	0.247339	6855	2663	45.6667
																								Cuscuta_newGene_12130	Cuscuta	C001N:6936190-6942987	+	0.0224357	0.593998	0.142426	2.33333	57	12.6667
																								Cuscuta_newGene_12131	Cuscuta	C039N:231799-235145	-	32.2779	19.2881	0.2365	6742.33	3546	44.3333
																								Cuscuta_newGene_12133	Cuscuta	C039N:242071-244124	-	1.30564	3.70412	0.135593	103.667	249.333	10
																								Cuscuta_newGene_12134	Cuscuta	C039N:245266-249826	-	3.7254	9.1236	0.245179	855.333	1867.33	51
																								Cuscuta_newGene_12139	Cuscuta	C039N:291373-308070	+	18.0277	12.4658	0.167692	7081.33	4348.67	66
																								Cuscuta_newGene_12141	Cuscuta	C001N:6948133-6953510	+	29.1948	14.4025	0.116039	3256	1425.67	12.3333
																								Cuscuta_newGene_12148	Cuscuta	C039N:350407-363856	+	27.024	34.3064	0.637859	5687.67	6306	126.333
																								Cuscuta_newGene_12150	Cuscuta	C039N:372775-381799	+	6.21079	23.2388	0.803839	956	3163.67	111.333
																								Cuscuta_newGene_12153	Cuscuta	C039N:385356-391251	+	15.2489	11.3075	0.163241	3808	2561.33	37.3333
																								Cuscuta_newGene_12157	Cuscuta	C039N:423127-425421	+	14.7505	8.96051	0.0697173	2793.67	1467.67	12
																								Cuscuta_newGene_12159	Cuscuta	C039N:445537-456271	+	11.22	10.1126	0.201294	4354	3438	69.6667
																								Cuscuta_newGene_12160	Cuscuta	C039N:463667-467265	-	1.70258	8.74758	0.417324	357	1657	80
																								Cuscuta_newGene_12164	Cuscuta	C039N:479720-484213	-	3.45611	10.9399	0.601002	616.667	1718.33	96.6667
																								Cuscuta_newGene_12168	Cuscuta	C039N:501589-511307	+	22.5114	14.4945	0.0599687	8077.33	3609.67	19
																								Cuscuta_newGene_12172	Cuscuta	C000N:1851387-1873837	+	8.80768	5.11065	0.0448643	2989.33	1782.67	22
																								Cuscuta_newGene_12174	Cuscuta	C039N:525566-528305	+	7.92902	11.8331	0.233576	1629.33	2145.33	42.3333
																								Cuscuta_newGene_12175	Cuscuta	C039N:529728-540750	+	13.3372	23.9336	0.0614437	3800.33	6816	21
																								Cuscuta_newGene_12177	Cuscuta	C039N:538823-540503	-	155.285	96.1012	0.15948	18258	9792.33	17
																								Cuscuta_newGene_12183	Cuscuta	C039N:547837-569459	-	10.3716	12.1551	0.123085	2576	2271.33	23.6667
																								Cuscuta_newGene_12185	Cuscuta	C039N:572748-576260	+	10.3326	18.9139	0.398216	1894.33	3096.33	63
																								Cuscuta_newGene_12188	Cuscuta	C039N:583351-586977	+	8.70836	6.98136	0.080147	1395	1018	15
																								Cuscuta_newGene_12201	Cuscuta	C039N:640664-653652	+	20.0071	13.6462	0.13766	6493.33	3988.67	39.6667
																								Cuscuta_newGene_12202	Cuscuta	C039N:655135-661121	+	18.875	17.3605	0.191226	3366.67	2833.33	32.6667
																								Cuscuta_newGene_12204	Cuscuta	C039N:670550-673094	+	6.26626	8.99152	0.374497	1025	1306.67	53.3333
																								Cuscuta_newGene_12210	Cuscuta	C039N:691580-699260	+	18.5538	17.499	0.35401	7092	5582.33	124.333
																								Cuscuta_newGene_12213	Cuscuta	C039N:721433-727967	+	5.48697	4.66572	0.0755707	952	750.333	14.6667
																								Cuscuta_newGene_12217	Cuscuta	C001N:6997035-7023429	-	14.4934	13.5107	0.662234	8435.33	7909	480.667
																								Cuscuta_newGene_12224	Cuscuta	C039N:768066-771832	-	10.2134	9.30026	0.13802	2784	2281.67	33.6667
																								Cuscuta_newGene_12225	Cuscuta	C039N:776032-790340	-	7.40558	5.75865	0.06281	4285.67	2897.33	35.3333
																								Cuscuta_newGene_12228	Cuscuta	C039N:791807-797203	+	42.3077	26.9404	0.368222	3513.33	2020.33	28.6667
																								Cuscuta_newGene_12231	Cuscuta	C039N:806249-809502	+	44.4451	31.4749	0.424952	4409.33	2792.67	38
																								Cuscuta_newGene_12233	Cuscuta	C039N:819622-823572	-	8.95302	6.97439	0.260906	1806.33	1245.67	48
																								Cuscuta_newGene_12235	Cuscuta	C039N:831729-836500	+	13.3746	6.80134	0.0837973	2680.33	1218.67	14.6667
																								Cuscuta_newGene_12236	Cuscuta	C039N:836700-843285	+	8.07414	5.75556	0.0803083	3034.33	1916.33	28
																								Cuscuta_newGene_12238	Cuscuta	C039N:844585-852470	+	10.4486	6.7789	0.0648513	4333	2371.33	27
																								Cuscuta_newGene_12245	Cuscuta	C039N:899862-903591	+	9.39529	5.26958	0.104163	1859	928	22.3333
																								Cuscuta_newGene_12247	Cuscuta	C039N:914865-922341	-	31.5391	17.8876	0.156235	6590.33	3307.67	30.3333
																								Cuscuta_newGene_12268	Cuscuta	C001N:7035187-7050381	+	18.3981	10.8218	0.0948267	3411	1853.67	17
																								Cuscuta_newGene_12269	Cuscuta	C039N:1036856-1040360	-	4.08795	3.30751	0.0491023	781.333	564.333	10
																								Cuscuta_newGene_1227	Cuscuta	C013N:4258046-4261798	-	1.78718	1.77187	0.0457857	438.333	381.667	10.6667
																								Cuscuta_newGene_12272	Cuscuta	C039N:1054778-1070036	-	12.9016	13.4033	0.156011	5163.33	4972.33	73.3333
																								Cuscuta_newGene_12276	Cuscuta	C039N:1096105-1100049	+	5.9838	5.18416	0.224625	1379	1084.33	50.6667
																								Cuscuta_newGene_12277	Cuscuta	C039N:1105084-1116015	-	1.59351	2.57695	0.0595453	330.333	475	12
																								Cuscuta_newGene_12278	Cuscuta	C000N:1874914-1876860	+	186.468	88.5593	0.748511	11195.3	4867.33	41
																								Cuscuta_newGene_12280	Cuscuta	C039N:1119715-1124142	-	4.01148	2.44454	0.0599843	653.667	354.333	11
																								Cuscuta_newGene_12282	Cuscuta	C039N:1128771-1145008	-	11.1553	8.00935	0.0948077	3103	1998.33	28
																								Cuscuta_newGene_12286	Cuscuta	C039N:1155775-1161673	-	12.1685	8.74412	0.116275	2103.33	1411	21.3333
																								Cuscuta_newGene_12287	Cuscuta	C039N:1156141-1169469	+	7.75351	14.4577	0.256858	2148.67	3198.33	53.3333
																								Cuscuta_newGene_12292	Cuscuta	C039N:1202227-1204654	+	25.8646	12.1494	0.12916	3458.67	1402.33	15
																								Cuscuta_newGene_12298	Cuscuta	C039N:1222259-1233809	-	6.68728	4.51166	0.06945	1929.33	1168	20.6667
																								Cuscuta_newGene_12299	Cuscuta	C039N:1234983-1237355	-	40.5029	15.9969	0.11451	7190.67	2517	17.6667
																								Cuscuta_newGene_12302	Cuscuta	C039N:1244635-1249453	-	19.3558	13.857	0.146709	3954	2465.67	26.6667
																								Cuscuta_newGene_12303	Cuscuta	C039N:1252052-1256948	-	13.6484	9.52115	0.076767	3156.33	2049	27
																								Cuscuta_newGene_12307	Cuscuta	C039N:1276757-1281400	+	54.2386	25.3314	0.316139	7335.67	3094.67	39.3333
																								Cuscuta_newGene_12311	Cuscuta	C001N:7065014-7074554	+	12.6481	10.0511	0.087095	2948	2163.33	20.6667
																								Cuscuta_newGene_12312	Cuscuta	C039N:1306924-1309733	+	35.4785	35.5425	1.08924	7114.33	6261.33	211.333
																								Cuscuta_newGene_12313	Cuscuta	C039N:1311622-1316483	+	42.1377	19.4234	0.340968	3975.33	1663.33	33
																								Cuscuta_newGene_12314	Cuscuta	C039N:1322194-1327710	+	42.0605	35.0549	0.374283	18881.7	14013	144.667
																								Cuscuta_newGene_12315	Cuscuta	C039N:1322194-1330354	-	34.5269	28.3522	0.254392	18130.7	13109.7	125.667
																								Cuscuta_newGene_12322	Cuscuta	C001N:7074610-7079494	-	52.2801	19.9479	0.1459	5160	1770.67	13
																								Cuscuta_newGene_12328	Cuscuta	C039N:1388010-1391891	-	12.9207	6.42767	0.203129	1839.33	828.333	27.6667
																								Cuscuta_newGene_12329	Cuscuta	C039N:1394011-1398086	-	28.6455	31.2936	0.632033	6456.33	6549.33	134
																								Cuscuta_newGene_12330	Cuscuta	C039N:1399449-1404311	-	5.86953	5.18011	0.0539493	1915.33	1517.67	19.6667
																								Cuscuta_newGene_12331	Cuscuta	C039N:1405587-1414273	-	3.14184	5.11121	0.052885	508.333	749.667	9.33333
																								Cuscuta_newGene_12335	Cuscuta	C039N:1430300-1433274	+	18.2922	10.3502	0.106188	3599	1776.33	19
																								Cuscuta_newGene_12338	Cuscuta	C039N:1449302-1455111	-	4.11493	1.43769	0.134471	1597	459	14
																								Cuscuta_newGene_12340	Cuscuta	C039N:1458884-1463496	-	7.16399	8.01207	0.0955877	1348	1355.33	22
																								Cuscuta_newGene_12342	Cuscuta	C039N:1470124-1473080	-	83.7195	22.8752	0.083163	12136.3	3049	12
																								Cuscuta_newGene_12352	Cuscuta	C039N:1544100-1551669	-	23.681	14.4467	0.157551	11097.3	5933.67	64
																								Cuscuta_newGene_12357	Cuscuta	C039N:1575107-1595032	-	5.85585	6.17619	0.0819277	5469.67	4904	70.3333
																								Cuscuta_newGene_12358	Cuscuta	C039N:1597003-1604563	+	4.80304	4.16439	0.057804	1259	914.333	13.6667
																								Cuscuta_newGene_12359	Cuscuta	C039N:1605495-1609142	+	63.5971	43.9585	0.427825	8270.33	5051.33	49.3333
																								Cuscuta_newGene_12361	Cuscuta	C039N:1611889-1615215	-	11.779	7.9316	0.166933	1835	1100.67	15
																								Cuscuta_newGene_12362	Cuscuta	C039N:1618391-1625167	-	4.33212	4.04193	0.0448533	1612.67	1408	19.6667
																								Cuscuta_newGene_1237	Cuscuta	C013N:4269054-4282029	+	5.91539	5.47336	0.05511	1661	1236	17.6667
																								Cuscuta_newGene_12375	Cuscuta	C039N:1729105-1734215	-	18.7752	14.8497	0.090398	3051.33	2136	14
																								Cuscuta_newGene_12376	Cuscuta	C039N:1737619-1748728	+	9.3873	7.70082	0.101026	3316	2439	33
																								Cuscuta_newGene_12377	Cuscuta	C001N:7120735-7153590	-	21.5959	18.5714	0.255822	19660.7	14538.3	241.333
																								Cuscuta_newGene_12378	Cuscuta	C039N:1750814-1753375	+	11.3375	8.80497	0.0508727	1832.33	1280.33	8.33333
																								Cuscuta_newGene_12382	Cuscuta	C039N:1760349-1764724	+	28.7579	16.6149	0.134787	5845.33	3022	25
																								Cuscuta_newGene_12386	Cuscuta	C039N:1766791-1767907	-	64.2652	56.6621	0.153387	4247.33	3334.67	9.33333
																								Cuscuta_newGene_12389	Cuscuta	C001N:7158668-7166630	+	46.4446	23.8364	0.150123	5273	2407.67	15.6667
																								Cuscuta_newGene_12390	Cuscuta	C039N:1780349-1783536	+	5.09387	3.28369	0.055419	858.667	503.667	9
																								Cuscuta_newGene_12394	Cuscuta	C039N:1789783-1793415	-	185.87	63.736	0.539151	28510	8754.67	76
																								Cuscuta_newGene_12396	Cuscuta	C039N:1797129-1805132	+	8.81658	8.75024	0.0841407	2108.33	1884.33	19.3333
																								Cuscuta_newGene_12399	Cuscuta	C039N:1831662-1835711	+	92.4578	41.0208	0.315065	18934	7336	58
																								Cuscuta_newGene_12405	Cuscuta	C039N:1873277-1887055	-	6.78584	4.88612	0.078044	1963.67	1315.33	25.3333
																								Cuscuta_newGene_12406	Cuscuta	C039N:1883763-1892415	+	7.53468	4.61443	0.066561	3165	1734.33	25.3333
																								Cuscuta_newGene_12407	Cuscuta	C039N:1895169-1896598	-	4.10239	5.82887	0.2099	431.333	557.667	21.6667
																								Cuscuta_newGene_12408	Cuscuta	C039N:1905892-1912728	+	10.4592	10.8407	0.133561	2887.67	2454.33	34.6667
																								Cuscuta_newGene_12409	Cuscuta	C039N:1919197-1923031	+	159.648	31.6359	0.0439007	25369	4442.33	6.66667
																								Cuscuta_newGene_12410	Cuscuta	C001N:7183817-7186617	-	6.53348	4.75589	0.115349	1410.33	905	22
																								Cuscuta_newGene_12413	Cuscuta	C039N:1952077-1962200	-	14.9358	8.97688	0.107561	4902	2808.33	34
																								Cuscuta_newGene_12414	Cuscuta	C039N:1953397-1959692	+	5.45965	2.91476	0.0758173	2212	1008.67	24
																								Cuscuta_newGene_12423	Cuscuta	C039N:1989483-2000135	-	5.25846	5.76406	0.0915243	1516.67	1427	29.3333
																								Cuscuta_newGene_12424	Cuscuta	C039N:2003843-2018958	+	20.2174	12.8623	0.174367	4775	2653.33	35.6667
																								Cuscuta_newGene_12431	Cuscuta	C001N:7209498-7215571	-	17.6795	12.0583	0.176653	3935.33	2407.33	36.3333
																								Cuscuta_newGene_12432	Cuscuta	C039N:2042416-2047197	-	27.9582	14.2949	0.269977	7390	3382	63.3333
																								Cuscuta_newGene_12435	Cuscuta	C039N:2050535-2053317	+	31.0249	22.2256	0.205162	4455	2806	27
																								Cuscuta_newGene_12436	Cuscuta	C039N:2054038-2063837	-	11.3636	8.92118	0.113791	2281.33	1518.33	21.6667
																								Cuscuta_newGene_12437	Cuscuta	C039N:2064561-2078259	+	63.9955	36.6748	0.32366	18908.7	9753.67	86
																								Cuscuta_newGene_12439	Cuscuta	C039N:2081433-2091747	-	10.7324	8.67407	0.07202	4814.33	3491	39.3333
																								Cuscuta_newGene_12440	Cuscuta	C039N:2096118-2100680	+	7.89605	6.96828	0.082939	1294.67	1072.33	16
																								Cuscuta_newGene_12442	Cuscuta	C001N:7218196-7222380	-	15.6202	8.65149	0.109046	1885	940.333	12.6667
																								Cuscuta_newGene_12444	Cuscuta	C039N:2102625-2116559	-	3.42141	2.66999	0.0487373	1245.33	934.333	18
																								Cuscuta_newGene_12448	Cuscuta	C039N:2124871-2131212	+	28.6432	11.1938	0.0769423	10235.3	3610.67	26
																								Cuscuta_newGene_12451	Cuscuta	C039N:2135636-2153386	+	4.95245	4.97314	0.0673983	2122	2215.33	26.3333
																								Cuscuta_newGene_12453	Cuscuta	C001N:7227724-7233002	+	5.07389	4.88831	0.0522323	1597	1405	20
																								Cuscuta_newGene_12456	Cuscuta	C039N:2153543-2161867	+	18.2314	14.3822	0.160001	6181.33	4386.67	51.6667
																								Cuscuta_newGene_12457	Cuscuta	C039N:2171165-2173463	+	50.8414	36.5848	0.277287	5122	3289.67	25.6667
																								Cuscuta_newGene_12458	Cuscuta	C039N:2174629-2181774	+	26.5756	13.2092	0.158682	6360.67	2837.33	34.3333
																								Cuscuta_newGene_12464	Cuscuta	C039N:2195823-2198942	+	18.4727	12.2997	0.076308	4538.33	2685	17.3333
																								Cuscuta_newGene_12467	Cuscuta	C039N:2212353-2215839	-	3.80734	2.83887	0.0745593	732	497.667	15
																								Cuscuta_newGene_12470	Cuscuta	C039N:2228861-2231966	-	9.44326	4.30753	0.0350177	1233	500.667	4.33333
																								Cuscuta_newGene_12471	Cuscuta	C039N:2233063-2237926	-	16.9227	12.2384	0.164782	3995.33	2563	33.6667
																								Cuscuta_newGene_12478	Cuscuta	C039N:2253539-2255190	-	13.1952	4.65876	0.208374	1606.67	503.667	22
																								Cuscuta_newGene_12481	Cuscuta	C039N:2263551-2311983	+	11.6664	12.3467	0.140097	13888.7	12929.7	175.333
																								Cuscuta_newGene_12483	Cuscuta	C039N:2316068-2336922	+	29.3577	20.7621	0.254066	5919.67	3716.67	65
																								Cuscuta_newGene_12484	Cuscuta	C001N:7269073-7289134	-	12.5768	8.02556	0.107274	1966	1493.67	18
																								Cuscuta_newGene_12485	Cuscuta	C039N:2338566-2347265	-	14.2234	8.56836	0.105302	3699.67	2032	25
																								Cuscuta_newGene_12487	Cuscuta	C039N:2367068-2379728	+	4.8273	5.44676	0.0632513	2638.33	2540	38.3333
																								Cuscuta_newGene_12491	Cuscuta	C040N:22629-29649	-	18.4521	9.1701	0.0774127	6398	2835	24.6667
																								Cuscuta_newGene_12492	Cuscuta	C040N:35278-58631	-	4.19484	5.46768	0.124083	1524.33	1656.33	18
																								Cuscuta_newGene_12498	Cuscuta	C040N:88305-100319	+	2.91222	3.19973	0.0361573	639	591.333	8.66667
																								Cuscuta_newGene_12503	Cuscuta	C040N:109091-120513	+	7.7919	3.62031	0.0465957	3962.33	1720.33	25.6667
																								Cuscuta_newGene_12505	Cuscuta	C040N:136620-152192	+	52.7947	28.238	0.263491	9690.33	4688	43.3333
																								Cuscuta_newGene_12507	Cuscuta	C001N:7290444-7339160	-	9.27449	10.6244	0.131088	4318.33	4542.33	61
																								Cuscuta_newGene_12508	Cuscuta	C040N:181077-183619	+	14.842	13.9447	0.278965	1556	1467.67	37
																								Cuscuta_newGene_12514	Cuscuta	C040N:310866-328300	-	6.15166	6.02275	0.12073	4049.67	3336.33	54.3333
																								Cuscuta_newGene_12516	Cuscuta	C040N:329614-338588	-	7.9213	6.74349	0.0807903	2655.33	1989	25.6667
																								Cuscuta_newGene_12523	Cuscuta	C040N:403884-423663	+	15.4985	13.1669	0.217161	7590	5746.33	99.3333
																								Cuscuta_newGene_12524	Cuscuta	C040N:425091-431746	+	15.9244	10.3346	0.141579	1272	733.667	9.33333
																								Cuscuta_newGene_12527	Cuscuta	C040N:484211-499018	+	7.46135	6.52165	0.056327	2564.33	1989.33	21.6667
																								Cuscuta_newGene_12528	Cuscuta	C001N:7356123-7360870	+	12.8278	9.1882	0.104123	3080.67	1944	22.6667
																								Cuscuta_newGene_12531	Cuscuta	C040N:539534-546686	+	23.0908	16.641	0.153761	3667	2358.67	21.6667
																								Cuscuta_newGene_12533	Cuscuta	C040N:558755-563570	-	10.1308	7.79889	0.0833667	1348.67	928.333	11
																								Cuscuta_newGene_12537	Cuscuta	C040N:579630-582935	+	6.90279	3.92796	0.0549387	1540.33	793	11
																								Cuscuta_newGene_12539	Cuscuta	C001N:7364555-7372129	+	11.5814	6.42103	0.107518	2289	1636.67	22.6667
																								Cuscuta_newGene_12540	Cuscuta	C040N:605457-615843	+	11.9252	7.57848	0.164596	5135	2969	51
																								Cuscuta_newGene_12541	Cuscuta	C040N:616860-666516	+	23.1969	32.1947	0.124516	3405	4077	17
																								Cuscuta_newGene_12550	Cuscuta	C001N:7373952-7381393	+	22.7625	19.0452	0.21766	10932.7	8029	92.6667
																								Cuscuta_newGene_12554	Cuscuta	C040N:724229-733598	+	48.9954	56.9113	0.462368	7978	8282.67	65.6667
																								Cuscuta_newGene_12563	Cuscuta	C040N:767929-771168	-	24.0733	13.7153	0.10261	5019	2558	20.6667
																								Cuscuta_newGene_12564	Cuscuta	C040N:772224-796406	-	6.92265	7.49956	0.26249	4725.67	4134.33	170.333
																								Cuscuta_newGene_12571	Cuscuta	C040N:854621-858504	-	5.14012	3.45952	0.0551763	1425.33	861.667	15.3333
																								Cuscuta_newGene_12572	Cuscuta	C001N:7388136-7393155	-	135.242	53.7216	0.372465	8665.33	3049.67	21.6667
																								Cuscuta_newGene_12576	Cuscuta	C040N:867818-876385	-	5.72687	6.95596	0.116615	1872.67	2161.67	43
																								Cuscuta_newGene_12578	Cuscuta	C040N:886333-908957	+	18.1921	15.5464	0.229177	3856.67	2981.67	46
																								Cuscuta_newGene_12584	Cuscuta	C040N:970885-978163	+	40.564	21.7415	0.101451	3922.33	1888	9.33333
																								Cuscuta_newGene_12594	Cuscuta	C001N:7406659-7412542	+	48.9373	20.5837	0.245523	9897.33	3744.67	44.3333
																								Cuscuta_newGene_12598	Cuscuta	C040N:1146148-1153342	-	5.19562	4.62678	0.038444	1445.67	1227	12.3333
																								Cuscuta_newGene_12603	Cuscuta	C040N:1253011-1257502	+	9.81668	7.50871	0.0948097	2879.67	1997	26.6667
																								Cuscuta_newGene_12605	Cuscuta	C000N:1893727-1905598	+	9.10222	6.49556	0.0621753	3867	2517	26
																								Cuscuta_newGene_12606	Cuscuta	C001N:7415328-7421239	+	27.4425	17.6348	0.249938	6438.67	3752.67	51.3333
																								Cuscuta_newGene_12608	Cuscuta	C040N:1302505-1307778	+	30.7701	15.3748	0.0989587	2102.67	949.667	6.66667
																								Cuscuta_newGene_12617	Cuscuta	C001N:7421745-7428703	-	7.56479	6.22109	0.06506	2597	1757.33	20.6667
																								Cuscuta_newGene_12618	Cuscuta	C040N:1391775-1397193	+	35.6181	18.0972	0.13012	4432.67	2024	14.3333
																								Cuscuta_newGene_12621	Cuscuta	C040N:1452423-1464604	+	7.88934	6.45522	0.0815947	3195.33	2505.33	36.6667
																								Cuscuta_newGene_12622	Cuscuta	C040N:1472141-1483203	-	7.74597	5.20397	0.0915837	2129.33	1277.33	23
																								Cuscuta_newGene_12628	Cuscuta	C001N:7429436-7454896	-	5.14718	4.49281	0.0680457	1373	1187.33	15
																								Cuscuta_newGene_12632	Cuscuta	C040N:1579546-1606816	+	3.47813	5.1376	0.0666993	1292.33	1689	27.3333
																								Cuscuta_newGene_12636	Cuscuta	C040N:1626351-1631953	+	18.1511	12.6869	0.182874	2408	1511.67	22.6667
																								Cuscuta_newGene_12643	Cuscuta	C040N:1757591-1775965	-	16.9117	14.2618	0.164793	5801.33	4368.33	52
																								Cuscuta_newGene_12649	Cuscuta	C001N:7463897-7473341	+	6.20487	5.21027	0.061662	2550.33	1932	23.3333
																								Cuscuta_newGene_12650	Cuscuta	C040N:1827387-1850690	-	12.7662	10.653	0.11804	4287	3254.33	41
																								Cuscuta_newGene_12654	Cuscuta	C040N:1926851-1947885	-	6.19615	5.60587	0.0610123	2746.67	2339.67	31.6667
																								Cuscuta_newGene_12656	Cuscuta	C040N:1983636-1991255	+	164.955	79.7815	0.512544	11366.3	4892.67	31.6667
																								Cuscuta_newGene_12666	Cuscuta	C040N:2078832-2090236	+	13.4356	11.4301	0.0995793	2806.33	2266.67	25.3333
																								Cuscuta_newGene_1267	Cuscuta	C013N:4287461-4290793	-	16.9248	8.02792	0.152784	2842.33	1202.33	24
																								Cuscuta_newGene_12686	Cuscuta	C041N:22685-24926	-	16.8695	12.0549	0.195526	1302.33	829.667	14
																								Cuscuta_newGene_12688	Cuscuta	C041N:33424-47058	-	2.2288	3.55999	0.0762253	664	981.333	27.6667
																								Cuscuta_newGene_12689	Cuscuta	C041N:49841-59319	+	2.2711	8.0681	0.421024	422.333	1346.67	68.6667
																								Cuscuta_newGene_12695	Cuscuta	C041N:92579-101274	-	19.6929	9.18642	0.0583693	5155.33	2149.67	14.3333
																								Cuscuta_newGene_12696	Cuscuta	C041N:107693-130277	+	15.2462	8.81849	0.0977837	2255.33	1307.33	15.3333
																								Cuscuta_newGene_12697	Cuscuta	C041N:125775-130454	-	10.5862	20.5555	0.472092	3015.33	5373	119.667
																								Cuscuta_newGene_12698	Cuscuta	C041N:132853-136816	-	12.4451	6.80401	0.0899597	1605	787.667	13
																								Cuscuta_newGene_12699	Cuscuta	C041N:144129-149830	+	41.8332	31.0201	0.363861	11059.7	7496.67	85.3333
																								Cuscuta_newGene_12700	Cuscuta	C041N:150865-156317	+	23.7279	10.477	0.0690887	7834	3104.67	20.6667
																								Cuscuta_newGene_12703	Cuscuta	C041N:160133-171855	+	12.2258	7.28422	0.0713353	2465.33	1433.67	29.6667
																								Cuscuta_newGene_12705	Cuscuta	C041N:174115-180081	+	19.3371	12.2094	0.200332	6619.33	3759.33	62.3333
																								Cuscuta_newGene_12706	Cuscuta	C041N:180347-225404	-	8.08949	8.6695	0.116248	3474.67	3326	54.3333
																								Cuscuta_newGene_12709	Cuscuta	C041N:253966-260222	+	14.9186	12.6481	0.164782	6782.33	5128.33	67.3333
																								Cuscuta_newGene_12710	Cuscuta	C041N:261369-265269	-	111.672	80.6192	0.142435	8840.33	5755.67	11.3333
																								Cuscuta_newGene_12712	Cuscuta	C041N:298612-304387	-	71.6985	43.7496	0.473619	6480	3526.67	40
																								Cuscuta_newGene_12713	Cuscuta	C041N:305758-311468	-	6.65572	4.37074	0.069015	1130.33	678	11
																								Cuscuta_newGene_12714	Cuscuta	C041N:328207-339772	-	3.93893	4.61098	0.076136	1818	1909.33	32.3333
																								Cuscuta_newGene_12715	Cuscuta	C000N:1915015-1944360	+	25.2942	9.05058	0.069986	9132.33	3042	25.3333
																								Cuscuta_newGene_12716	Cuscuta	C001N:7502273-7508663	+	19.1527	9.26016	0.05612	8459.67	3791.67	21.6667
																								Cuscuta_newGene_12717	Cuscuta	C041N:341761-345450	-	35.6333	21.1997	0.156936	4899	2617.67	20
																								Cuscuta_newGene_12719	Cuscuta	C041N:357380-362297	+	23.543	12.5967	0.121154	1959.67	951.667	10.3333
																								Cuscuta_newGene_12720	Cuscuta	C041N:363468-365528	+	120.897	55.1914	0.464032	8289	3424.67	28.6667
																								Cuscuta_newGene_12729	Cuscuta	C041N:411272-420466	+	47.5265	28.8253	0.234896	18664	9811.67	84.6667
																								Cuscuta_newGene_12733	Cuscuta	C041N:448592-450725	-	128.534	69.5392	0.548258	8838.33	4370.67	34.3333
																								Cuscuta_newGene_12734	Cuscuta	C041N:454466-493867	+	15.8973	17.635	0.253939	8902	8753.67	130.667
																								Cuscuta_newGene_12735	Cuscuta	C041N:495621-507950	-	5.859	5.34818	0.126554	3773	3190.67	84.6667
																								Cuscuta_newGene_12736	Cuscuta	C041N:512433-514886	+	462.852	222.195	0.934989	24917.3	10711.7	45.3333
																								Cuscuta_newGene_12739	Cuscuta	C041N:525655-529295	-	18.7756	11.2402	0.120059	3499.33	1856.33	19.3333
																								Cuscuta_newGene_12741	Cuscuta	C041N:534014-537216	+	25.5402	11.5173	0.0649763	2238	922.333	5.33333
																								Cuscuta_newGene_12742	Cuscuta	C041N:539234-555242	-	12.8863	11.2817	0.085177	2394	1901	23.3333
																								Cuscuta_newGene_12743	Cuscuta	C041N:558191-567450	-	31.5058	14.5176	0.194247	8012.33	3281.67	44
																								Cuscuta_newGene_12745	Cuscuta	C041N:570560-573262	-	92.5618	42.0697	0.402383	8529.33	3476	33.6667
																								Cuscuta_newGene_12746	Cuscuta	C041N:580646-581867	+	8.96468	9.84813	0.126224	502.667	477	6.33333
																								Cuscuta_newGene_12748	Cuscuta	C001N:7518651-7524538	+	69.5239	33.0864	0.263433	5464.67	2339	19.3333
																								Cuscuta_newGene_12753	Cuscuta	C041N:621219-625034	+	168.133	42.4847	0.589677	21450.7	4821.33	65
																								Cuscuta_newGene_12754	Cuscuta	C041N:627234-634333	-	30.2434	10.075	0.0548177	5611	1629	9.33333
																								Cuscuta_newGene_12757	Cuscuta	C041N:635663-641732	-	8.95229	6.1065	0.072184	3106.33	1897	22.6667
																								Cuscuta_newGene_12758	Cuscuta	C041N:642773-648914	+	9.18792	6.6696	0.0552007	1564	1009.67	13.3333
																								Cuscuta_newGene_12759	Cuscuta	C001N:7526650-7537495	-	27.5235	20.6915	0.277817	6822.67	4576.67	67.6667
																								Cuscuta_newGene_1276	Cuscuta	C013N:4295143-4304795	+	5.51363	7.10283	0.273406	1267.33	1465	63
																								Cuscuta_newGene_12761	Cuscuta	C041N:658890-665202	+	34.324	23.8018	0.265691	8200	5051.33	57
																								Cuscuta_newGene_12770	Cuscuta	C001N:7538512-7544796	-	36.977	26.7274	0.29346	4458.33	2872.33	32
																								Cuscuta_newGene_12772	Cuscuta	C041N:720783-728506	+	8.0146	7.99934	0.168055	3142.33	2867.33	60.3333
																								Cuscuta_newGene_12774	Cuscuta	C041N:743162-749135	-	17.5312	9.08509	0.0821793	3064	1515.33	16
																								Cuscuta_newGene_12775	Cuscuta	C041N:753158-760592	+	18.477	13.653	0.171923	5556	3248	42.3333
																								Cuscuta_newGene_12777	Cuscuta	C041N:808327-811040	-	97.5056	261.053	2.34794	9102	21516	174.333
																								Cuscuta_newGene_12778	Cuscuta	C041N:823883-828668	+	24.0573	11.1184	0.143726	5390.67	2306.67	30
																								Cuscuta_newGene_12779	Cuscuta	C001N:7548615-7554643	-	17.7277	18.9121	0.239907	3776.33	3640.33	46
																								Cuscuta_newGene_12782	Cuscuta	C041N:855222-860544	+	223.735	123.646	0.318658	18739.3	8909.33	20.6667
																								Cuscuta_newGene_12786	Cuscuta	C041N:865346-868859	+	6.68277	5.2651	0.167029	1154	840.667	26.3333
																								Cuscuta_newGene_12788	Cuscuta	C041N:874734-876876	-	11.3772	9.80809	0.0806633	1654	1244.33	10.6667
																								Cuscuta_newGene_12790	Cuscuta	C001N:7569671-7587803	+	3.9462	4.33857	0.0620737	2726.67	2654.67	41
																								Cuscuta_newGene_12792	Cuscuta	C041N:880493-886178	-	6.28189	4.91189	0.143844	1045	711	22.3333
																								Cuscuta_newGene_12799	Cuscuta	C041N:956857-961043	+	13.2955	17.8236	0.159586	2366.67	2792.33	25.6667
																								Cuscuta_newGene_12801	Cuscuta	C001N:7586202-7609203	-	23.4002	14.7428	0.172975	4904.67	2786.67	33.3333
																								Cuscuta_newGene_12804	Cuscuta	C041N:966985-969206	+	355.826	182.369	0.994118	23357.3	11021	62
																								Cuscuta_newGene_12807	Cuscuta	C041N:984761-989294	-	12.9919	10.1775	0.235808	2895	2007	49
																								Cuscuta_newGene_12809	Cuscuta	C041N:992864-997368	-	76.9315	41.4583	0.623684	6767.67	3191	49.3333
																								Cuscuta_newGene_12810	Cuscuta	C001N:7616415-7618627	+	21.5549	10.6446	0.127407	2253	1107	13.3333
																								Cuscuta_newGene_12811	Cuscuta	C041N:999065-1002612	-	278.77	138.522	1.46799	33566.7	15043	158.667
																								Cuscuta_newGene_12816	Cuscuta	C041N:1044410-1048834	+	124.159	34.9127	0.137832	15322.7	3871.67	15.6667
																								Cuscuta_newGene_12817	Cuscuta	C041N:1051067-1059209	-	7.13085	6.41812	0.0765957	1691.67	1349	19.3333
																								Cuscuta_newGene_12819	Cuscuta	C041N:1072387-1078864	-	1.48979	43.8266	2.56395	196.667	5496	305.667
																								Cuscuta_newGene_12825	Cuscuta	C041N:1096167-1101079	-	7.21564	4.05185	0.134737	2413	1373.67	43
																								Cuscuta_newGene_12827	Cuscuta	C041N:1104750-1107703	+	12.0899	16.1528	0.115157	1697.33	2034.33	16.6667
																								Cuscuta_newGene_12828	Cuscuta	C041N:1111560-1123702	+	92.9902	59.4262	0.688078	49925.3	28215.7	325
																								Cuscuta_newGene_12829	Cuscuta	C041N:1130329-1136493	+	4.55742	4.77408	0.086044	1346.67	1219.67	21.6667
																								Cuscuta_newGene_12830	Cuscuta	C041N:1137715-1143957	-	17.0455	10.99	0.122552	3978	2290	26
																								Cuscuta_newGene_12833	Cuscuta	C001N:7620344-7632401	-	7.3789	4.57557	0.0524157	3053.67	1624	19
																								Cuscuta_newGene_12834	Cuscuta	C041N:1150664-1154574	-	10.2819	15.0239	0.149949	2144	2933	34.3333
																								Cuscuta_newGene_12835	Cuscuta	C041N:1156251-1162023	+	7.04202	6.82239	0.0590197	2518.67	2201.67	23
																								Cuscuta_newGene_12838	Cuscuta	C041N:1176332-1183386	-	15.8975	9.94399	0.184584	2688.33	1452.67	28
																								Cuscuta_newGene_12839	Cuscuta	C041N:1184582-1191702	-	15.3035	10.2491	0.09269	2472.33	1475	13.6667
																								Cuscuta_newGene_12840	Cuscuta	C041N:1210546-1214328	+	348.124	143.512	1.2286	39426.3	14879	125
																								Cuscuta_newGene_12841	Cuscuta	C041N:1217775-1225758	+	8.42695	2.79613	0.146542	1377.67	391	20
																								Cuscuta_newGene_12844	Cuscuta	C001N:7641104-7647174	-	12.6692	10.151	0.183738	3857.67	2704	48
																								Cuscuta_newGene_12847	Cuscuta	C041N:1238639-1245092	+	36.6874	25.3008	0.336807	4510.33	2834.67	39
																								Cuscuta_newGene_1285	Cuscuta	C013N:4305697-4310312	-	9.56811	12.3101	0.164284	3438	3837	39
																								Cuscuta_newGene_12851	Cuscuta	C041N:1252935-1258344	-	4.97714	5.86521	0.155873	1723.67	1988.33	54
																								Cuscuta_newGene_12852	Cuscuta	C041N:1261662-1265841	+	12.1719	7.65834	0.0923437	2925.33	1637.67	19.6667
																								Cuscuta_newGene_12857	Cuscuta	C041N:1285758-1291852	+	43.0061	20.3836	0.0993403	5236.33	2230.33	11.3333
																								Cuscuta_newGene_12860	Cuscuta	C041N:1300572-1303878	+	15.0642	10.2542	0.176321	2481.33	1524	27
																								Cuscuta_newGene_12863	Cuscuta	C041N:1308371-1316359	+	4.26458	2.49421	0.0902723	1353.67	735.333	15
																								Cuscuta_newGene_12865	Cuscuta	C041N:1321575-1331550	-	25.0827	13.7183	0.114529	7353.33	3470	30
																								Cuscuta_newGene_12867	Cuscuta	C041N:1321575-1327437	+	12.6546	7.87081	0.245242	5681	2871.33	84.6667
																								Cuscuta_newGene_12870	Cuscuta	C041N:1342863-1345342	-	60.6257	20.7088	0.0562047	9025.67	2825.67	8.33333
																								Cuscuta_newGene_12876	Cuscuta	C041N:1383981-1388628	-	6.00993	3.98268	0.0836027	1773	1071.33	24.6667
																								Cuscuta_newGene_12878	Cuscuta	C041N:1389642-1401551	-	14.0818	8.65	0.0828323	3983.33	2162.33	20.3333
																								Cuscuta_newGene_12879	Cuscuta	C041N:1405013-1407659	+	95.0966	43.54	0.383161	6042.33	2520.67	23
																								Cuscuta_newGene_12890	Cuscuta	C041N:1453954-1458160	+	189.929	97.3871	0.612409	16173	7287.33	45.6667
																								Cuscuta_newGene_12892	Cuscuta	C041N:1468614-1471448	-	38.8269	38.9418	0.361409	3545.67	3127.33	30
																								Cuscuta_newGene_12893	Cuscuta	C041N:1472235-1477089	-	28.634	14.5241	0.151139	3085.33	1417	15
																								Cuscuta_newGene_12894	Cuscuta	C041N:1479102-1483578	-	33.9135	10.5689	0.048417	5167.33	1428.33	7
																								Cuscuta_newGene_12895	Cuscuta	C041N:1484599-1490552	+	28.1796	9.21773	0.0629007	7411	2131.67	15.6667
																								Cuscuta_newGene_129	Cuscuta	C013N:2918840-2926829	-	4.29162	3.90876	0.0575977	985.333	772	18.3333
																								Cuscuta_newGene_12904	Cuscuta	C041N:1537103-1540049	-	10.8139	8.29242	0.0604077	887	602.333	5
																								Cuscuta_newGene_12906	Cuscuta	C041N:1555064-1561882	+	17.261	9.9069	0.118135	5923.33	2971.67	36.6667
																								Cuscuta_newGene_12907	Cuscuta	C041N:1565315-1568893	-	25.2233	14.6268	0.214782	3977.33	2017.67	29.6667
																								Cuscuta_newGene_12909	Cuscuta	C041N:1575768-1582133	+	14.3326	8.68926	0.134227	2599.67	1414.33	22.6667
																								Cuscuta_newGene_12910	Cuscuta	C001N:7687422-7695596	+	17.4669	11.7121	0.158038	3359	2008	27.6667
																								Cuscuta_newGene_12911	Cuscuta	C041N:1583077-1586837	-	14.7502	8.46716	0.133593	1627.67	833.667	13.3333
																								Cuscuta_newGene_12917	Cuscuta	C041N:1610235-1618055	+	35.0666	16.7523	0.126831	5449.33	2347.67	18
																								Cuscuta_newGene_12918	Cuscuta	C041N:1619731-1624924	+	7.48996	7.36843	0.067331	1642.67	1446.67	14.3333
																								Cuscuta_newGene_12919	Cuscuta	C041N:1625547-1631566	+	41.6972	18.1704	0.100302	10803	4205.33	23
																								Cuscuta_newGene_12921	Cuscuta	C041N:1643112-1645812	-	19.389	12.4513	0.131088	1372.33	789	9
																								Cuscuta_newGene_12922	Cuscuta	C041N:1646478-1651853	-	4.67567	4.2904	0.0793827	1367.67	1132.67	26
																								Cuscuta_newGene_12923	Cuscuta	C041N:1653728-1656645	-	4.19414	2.39853	0.077114	663.333	338.667	12
																								Cuscuta_newGene_12926	Cuscuta	C041N:1684018-1686677	+	25.0521	14.8478	0.192441	3260.33	1745.67	24.3333
																								Cuscuta_newGene_12927	Cuscuta	C041N:1688022-1694680	-	30.9784	21.4292	0.0732877	4477.67	2741	10.3333
																								Cuscuta_newGene_12929	Cuscuta	C041N:1707135-1716383	-	6.45127	5.21084	0.0582083	1538.33	1143	15.3333
																								Cuscuta_newGene_1293	Cuscuta	C013N:4311253-4322191	-	15.019	7.2639	0.082493	3168.67	1497	20
																								Cuscuta_newGene_12931	Cuscuta	C000N:1963829-1964963	-	48.4996	20.3904	0.102325	3620.67	1408.67	8
																								Cuscuta_newGene_12932	Cuscuta	C001N:7704338-7705188	+	0.981079	57.8374	0.710167	60.3333	3165	37.3333
																								Cuscuta_newGene_12933	Cuscuta	C041N:1732847-1736094	+	729.437	191.976	1.91165	132401	30696	305.333
																								Cuscuta_newGene_12936	Cuscuta	C041N:1741441-1746268	-	24.8808	15.1127	0.149851	3358.67	1809	17.6667
																								Cuscuta_newGene_12938	Cuscuta	C041N:1754538-1766201	-	4.15818	4.14753	0.054554	1007.33	901.333	12.6667
																								Cuscuta_newGene_12939	Cuscuta	C041N:1767471-1777111	-	11.1498	5.3216	0.0638253	3804.33	2002	31
																								Cuscuta_newGene_12944	Cuscuta	C041N:1798583-1801294	-	18.1408	6.49928	0.0455433	1687.33	541.667	4.33333
																								Cuscuta_newGene_12945	Cuscuta	C041N:1801970-1805377	-	7.65035	5.63228	0.054386	1150.33	732.333	7
																								Cuscuta_newGene_12949	Cuscuta	C041N:1829321-1831680	+	392.928	50.2602	0.086777	29207	3369	6.33333
																								Cuscuta_newGene_12952	Cuscuta	C041N:1834616-1842082	+	18.0269	11.6126	0.141631	4587	2592.33	31.6667
																								Cuscuta_newGene_12954	Cuscuta	C001N:7708257-7710899	+	25.9949	55.1611	0.716753	4127.33	7640.33	97
																								Cuscuta_newGene_12955	Cuscuta	C041N:1844302-1848865	-	3.7787	2.98026	0.063027	823.667	632.333	19
																								Cuscuta_newGene_12957	Cuscuta	C041N:1868174-1871934	-	10.2262	4.14841	0.0349567	2287.67	795	9.66667
																								Cuscuta_newGene_12958	Cuscuta	C041N:1874439-1883744	+	39.6091	27.526	0.219103	7479	4625.33	42
																								Cuscuta_newGene_12962	Cuscuta	C041N:1900529-1903137	+	9.38906	6.8697	0.177943	1037.33	647	17.6667
																								Cuscuta_newGene_12969	Cuscuta	C041N:1935052-1942326	-	31.2241	24.9731	0.353074	13387.3	9450.67	137
																								Cuscuta_newGene_12973	Cuscuta	C041N:1950873-1957504	-	39.3802	27.3769	0.0785513	5038	3036	8.33333
																								Cuscuta_newGene_12975	Cuscuta	C041N:1993657-1996434	+	45.0479	47.4966	0.668022	6062.67	5240	74.6667
																								Cuscuta_newGene_12978	Cuscuta	C041N:2000396-2003699	+	57.5817	35.9101	0.303821	3535	1933.33	16.6667
																								Cuscuta_newGene_12985	Cuscuta	C041N:2026830-2028038	-	1390.48	590.739	1.14527	126090	48978.3	97.6667
																								Cuscuta_newGene_12989	Cuscuta	C041N:2042991-2052595	-	28.2393	6.46971	0.0614493	2140.67	629.333	6.33333
																								Cuscuta_newGene_12990	Cuscuta	C041N:2053591-2058510	+	39.2317	24.8984	0.209224	7614	4338.67	37
																								Cuscuta_newGene_12992	Cuscuta	C041N:2068734-2078508	+	15.8432	11.2799	0.166854	6347.33	4071.67	64.3333
																								Cuscuta_newGene_12994	Cuscuta	C041N:2079936-2084090	+	44.4892	26.0696	0.279381	8798	4673.67	50
																								Cuscuta_newGene_12995	Cuscuta	C041N:2085740-2106356	-	14.395	11.7041	0.150979	4156	2919.67	48.6667
																								Cuscuta_newGene_12999	Cuscuta	C041N:2106586-2117899	-	10.8448	6.18927	0.0843957	2919.33	1440	27
																								Cuscuta_newGene_13000	Cuscuta	C041N:2118271-2125657	-	50.9643	28.7807	0.185472	13811	6910.67	45.6667
																								Cuscuta_newGene_13009	Cuscuta	C001N:7729273-7740677	-	5.37715	3.98871	0.100487	1580	1115.67	40.6667
																								Cuscuta_newGene_1301	Cuscuta	C013N:4324081-4335625	-	18.5366	11.4025	0.120646	7244.67	4029.67	49.3333
																								Cuscuta_newGene_13017	Cuscuta	C041N:2219071-2223186	+	13.5361	8.7823	0.0898553	3409.67	1959	21
																								Cuscuta_newGene_13028	Cuscuta	C042N:79080-86095	-	10.1154	6.23007	0.0840913	2962.33	1624	22.3333
																								Cuscuta_newGene_13029	Cuscuta	C042N:87947-119425	+	7.76861	6.82042	0.0944023	2538	1916.67	26.3333
																								Cuscuta_newGene_13033	Cuscuta	C042N:141571-144776	+	20.3465	12.5016	0.251079	2184.67	1197	24.6667
																								Cuscuta_newGene_13037	Cuscuta	C042N:160076-161460	-	36.807	19.3828	0.379584	3714.67	1738.67	33
																								Cuscuta_newGene_13039	Cuscuta	C042N:184809-186762	-	22.6868	14.3598	0.150044	2813.33	1609.33	17.3333
																								Cuscuta_newGene_13049	Cuscuta	C042N:273205-276979	-	22.3875	18.2638	0.141006	4506	3279	25.6667
																								Cuscuta_newGene_13064	Cuscuta	C042N:332547-339111	+	3.33346	5.22699	0.0562323	929	1260	15.3333
																								Cuscuta_newGene_13066	Cuscuta	C042N:365388-378142	-	6.73325	8.45109	0.04962	2294	2466.67	15.3333
																								Cuscuta_newGene_13067	Cuscuta	C042N:365675-374247	+	30.4236	40.1627	0.270749	1802.33	2022	13.6667
																								Cuscuta_newGene_13072	Cuscuta	C042N:401691-404574	+	6.07679	5.32803	0.16766	1061.67	827	30.6667
																								Cuscuta_newGene_13078	Cuscuta	C042N:420415-427082	-	9.25955	5.24323	0.070047	1741	885	12
																								Cuscuta_newGene_13079	Cuscuta	C042N:439525-446203	-	7.0243	4.95854	0.0480703	1304.33	864	12
																								Cuscuta_newGene_1308	Cuscuta	C013N:4337516-4346160	+	5.48932	5.23108	0.0404343	2565.67	2242.67	19.6667
																								Cuscuta_newGene_13081	Cuscuta	C042N:459851-477827	-	47.5834	27.476	0.20379	6051.67	3160.33	24.3333
																								Cuscuta_newGene_13084	Cuscuta	C042N:493394-501488	-	13.5856	10.3927	0.0883727	5087.67	3413	31.6667
																								Cuscuta_newGene_13086	Cuscuta	C001N:7763165-7784795	-	16.8783	7.77966	0.077149	12201.7	4993.33	52
																								Cuscuta_newGene_13087	Cuscuta	C042N:503829-506473	-	4.8315	3.35457	0.0768353	897	555	14.3333
																								Cuscuta_newGene_13088	Cuscuta	C042N:508705-510741	-	16.8554	11.5735	0.115497	1987.33	1209.67	13
																								Cuscuta_newGene_13094	Cuscuta	C042N:559179-565618	-	1.94848	2.19047	0.116142	480	479.333	23
																								Cuscuta_newGene_13096	Cuscuta	C042N:577085-579571	-	56.8101	29.9098	0.187366	5395.33	2543	16
																								Cuscuta_newGene_1310	Cuscuta	C013N:4347256-4362824	-	7.18798	5.42811	0.133421	2568	1657	37
																								Cuscuta_newGene_13100	Cuscuta	C042N:595686-601947	-	4.29906	6.35044	0.100643	1926	2698.33	43.3333
																								Cuscuta_newGene_13104	Cuscuta	C042N:634774-637211	-	30.8838	7.93259	0.175598	5559.33	1264.33	27.3333
																								Cuscuta_newGene_13113	Cuscuta	C042N:731898-766189	+	6.3094	10.7911	0.0421367	2943.67	4073.67	18.6667
																								Cuscuta_newGene_13116	Cuscuta	C042N:806619-810259	+	6.11377	4.29529	0.0548947	987.667	622	12
																								Cuscuta_newGene_1312	Cuscuta	C013N:4364349-4371442	+	9.93822	6.86933	0.0714087	2268	1454	16.3333
																								Cuscuta_newGene_13120	Cuscuta	C042N:820661-832168	+	22.8165	19.7635	0.240605	6344	4908.67	61
																								Cuscuta_newGene_13122	Cuscuta	C042N:846185-851140	+	2.84567	3.01379	0.06723	830	744	18.3333
																								Cuscuta_newGene_13123	Cuscuta	C042N:853530-859794	+	13.4935	7.56625	0.083837	3179.33	1601	18.3333
																								Cuscuta_newGene_13126	Cuscuta	C042N:875272-880992	+	10.873	6.50962	0.0402793	2261	1221.33	8.33333
																								Cuscuta_newGene_13134	Cuscuta	C042N:970365-978114	-	12.472	11.0944	0.314698	2091.33	1643.33	49.6667
																								Cuscuta_newGene_1314	Cuscuta	C013N:4376284-4378128	+	20.5036	8.91444	0.10886	2139	815.667	11
																								Cuscuta_newGene_13153	Cuscuta	C001N:7823889-7902461	+	10.0154	10.7844	0.165284	6415.67	6423	105
																								Cuscuta_newGene_1316	Cuscuta	C013N:4382306-4384633	-	7.76199	6.78871	0.101201	1269.33	1016.67	16.3333
																								Cuscuta_newGene_13171	Cuscuta	C042N:1308874-1317289	-	1.35137	1.55765	0.135271	304.333	270	22.3333
																								Cuscuta_newGene_13179	Cuscuta	C042N:1374000-1396423	+	8.156	9.2137	0.130644	3056.33	3110.67	46.6667
																								Cuscuta_newGene_13184	Cuscuta	C042N:1402684-1404512	+	3.48343	2.70176	0.082162	369.333	258.333	9
																								Cuscuta_newGene_13186	Cuscuta	C001N:7850057-7947591	-	0.954737	1.46021	0.0436397	152.333	210	6.66667
																								Cuscuta_newGene_13188	Cuscuta	C042N:1412367-1430714	-	12.3245	8.91346	0.144757	2462	1841.67	33
																								Cuscuta_newGene_13189	Cuscuta	C042N:1459265-1475432	+	14.7168	12.1727	0.148754	3466	2579	33.6667
																								Cuscuta_newGene_13198	Cuscuta	C042N:1543955-1548502	+	6.01765	4.89437	0.0532963	938.333	711	8
																								Cuscuta_newGene_132	Cuscuta	C000N:8369659-8379321	+	13.4431	12.0436	0.270969	4990	4277	92.3333
																								Cuscuta_newGene_13200	Cuscuta	C042N:1556099-1571994	+	2.80855	3.43958	0.221274	595	821.333	48.6667
																								Cuscuta_newGene_13207	Cuscuta	C042N:1657840-1661315	+	8.32528	3.98264	0.0368607	1327.33	620.667	5.66667
																								Cuscuta_newGene_13215	Cuscuta	C042N:1710353-1719368	-	10.5533	6.29474	0.0440703	2713.67	1530.67	14.6667
																								Cuscuta_newGene_13224	Cuscuta	C042N:1779537-1787400	-	23.976	17.0169	0.158579	5078	3294	42.6667
																								Cuscuta_newGene_13225	Cuscuta	C042N:1803346-1815240	-	6.25525	5.64211	0.0803283	2860.67	2347	39
																								Cuscuta_newGene_1323	Cuscuta	C014N:15939-19737	-	38.9144	25.7405	0.366025	6171	3676.67	52.6667
																								Cuscuta_newGene_13256	Cuscuta	C042N:1952780-1975036	-	2.77616	2.8127	0.0611897	1042.67	1009.33	20.6667
																								Cuscuta_newGene_13258	Cuscuta	C042N:1976235-1985230	-	5.45552	5.25124	0.21478	1670.33	1588	59
																								Cuscuta_newGene_13259	Cuscuta	C042N:1985535-1990779	+	3.1452	3.48436	0.0696357	524.333	541.667	13
																								Cuscuta_newGene_13267	Cuscuta	C042N:2024858-2062670	+	52.714	99.5153	3.48542	18069	28012.3	555
																								Cuscuta_newGene_13268	Cuscuta	C042N:2024858-2053097	-	4.81004	5.3255	0.070272	2807.33	3681	57
																								Cuscuta_newGene_1327	Cuscuta	C014N:35962-58855	-	4.34121	3.88338	0.0713533	1607	1338.33	24.6667
																								Cuscuta_newGene_13271	Cuscuta	C042N:2065487-2077152	-	29.0609	15.6772	0.194512	10704	5146	63.6667
																								Cuscuta_newGene_13273	Cuscuta	C042N:2149512-2169726	+	6.32558	4.8633	0.0590963	1079.67	728.667	10
																								Cuscuta_newGene_1328	Cuscuta	C014N:59996-66925	-	9.05678	6.81042	0.0692083	2685	1971.33	22.3333
																								Cuscuta_newGene_13283	Cuscuta	C043N:20862-41917	-	11.9073	13.5449	0.434125	4122	4296.33	162.667
																								Cuscuta_newGene_13285	Cuscuta	C043N:45198-48915	-	4.89822	5.86347	0.271715	1188.33	1264.33	60.6667
																								Cuscuta_newGene_13286	Cuscuta	C043N:52038-56534	+	8.74899	5.88505	0.104476	2997.67	1824	34
																								Cuscuta_newGene_13288	Cuscuta	C043N:65239-72192	-	5.12177	3.37134	0.063682	909.667	570	9.33333
																								Cuscuta_newGene_13289	Cuscuta	C043N:74680-86602	+	21.2704	14.8064	0.282876	9341.67	6091	113
																								Cuscuta_newGene_1329	Cuscuta	C014N:60290-66830	+	14.3243	9.28295	0.105841	6815.67	3968.33	45.3333
																								Cuscuta_newGene_13293	Cuscuta	C043N:121658-125482	-	10.7984	6.70517	0.0508947	2250.33	1254.67	10
																								Cuscuta_newGene_13295	Cuscuta	C043N:138693-141560	-	5.35441	5.47093	0.112787	998	892	20.3333
																								Cuscuta_newGene_13297	Cuscuta	C043N:168748-171583	-	10.056	6.38406	0.0772757	1466.67	828	10.3333
																								Cuscuta_newGene_1330	Cuscuta	C014N:74698-79736	-	12.0258	8.22514	0.121211	2712.67	1688	27
																								Cuscuta_newGene_13301	Cuscuta	C043N:191500-193977	-	37.3556	24.6561	0.149475	2389.67	1426.67	9.33333
																								Cuscuta_newGene_13302	Cuscuta	C043N:195565-203859	+	14.6617	9.93855	0.0697783	4660.67	2909.67	22
																								Cuscuta_newGene_13304	Cuscuta	C043N:214012-224041	-	17.4585	10.3914	0.0827927	3139	1838.67	20
																								Cuscuta_newGene_13308	Cuscuta	C043N:246330-249336	-	270.084	127.201	1.02333	22569.7	9350.67	76.3333
																								Cuscuta_newGene_13309	Cuscuta	C043N:253718-255215	+	38.0085	21.7898	0.179345	3877	1994.67	16.3333
																								Cuscuta_newGene_1331	Cuscuta	C000N:8540021-8547192	-	0.714262	1.81414	0.0810483	242.333	519	26.6667
																								Cuscuta_newGene_13310	Cuscuta	C001N:7965332-7971062	-	13.2567	10.2627	0.177162	3672	2736.33	50
																								Cuscuta_newGene_13311	Cuscuta	C043N:259120-261145	+	18.4558	13.7807	0.0611907	1572.67	1048.67	5
																								Cuscuta_newGene_13314	Cuscuta	C043N:266982-271039	-	69.6151	45.5027	0.468863	9469	5432.67	55
																								Cuscuta_newGene_13316	Cuscuta	C043N:282420-289856	+	3.44136	4.31754	0.0421327	585.667	683.667	8.33333
																								Cuscuta_newGene_13317	Cuscuta	C043N:301367-320876	-	10.9272	10.0797	0.082594	3200.33	2669.33	22.6667
																								Cuscuta_newGene_13323	Cuscuta	C043N:339269-355947	-	7.54289	6.97217	0.0893033	2422.67	2115	41
																								Cuscuta_newGene_13329	Cuscuta	C043N:373944-387988	+	2.81042	2.58149	0.0716887	736	626	17
																								Cuscuta_newGene_13331	Cuscuta	C043N:390853-396618	+	6.92389	7.44288	0.12664	2678.67	2587	43.6667
																								Cuscuta_newGene_13334	Cuscuta	C043N:408016-412570	-	2.14114	1.73624	0.0543177	360	277	12.6667
																								Cuscuta_newGene_13339	Cuscuta	C043N:428863-431658	-	6.2289	5.11196	0.0897857	1393.33	1019.67	18.6667
																								Cuscuta_newGene_1334	Cuscuta	C014N:91392-94460	-	12.6232	7.88707	0.140269	2147.33	1200.67	21.3333
																								Cuscuta_newGene_13340	Cuscuta	C043N:431850-444486	+	1.24277	1.77256	0.0452177	719.333	1007.67	19.6667
																								Cuscuta_newGene_13342	Cuscuta	C043N:449768-459747	+	0.496241	3.13355	0.215223	91.3333	653.333	57.6667
																								Cuscuta_newGene_13348	Cuscuta	C043N:489844-502897	-	1.79424	3.24297	0.065092	841	1298	34.6667
																								Cuscuta_newGene_1335	Cuscuta	C014N:95750-98455	-	18.4033	8.5839	0.338878	2091.33	926	39
																								Cuscuta_newGene_13357	Cuscuta	C043N:558379-564837	-	48.6867	29.7689	0.329707	15252	8257.33	92
																								Cuscuta_newGene_1336	Cuscuta	C014N:100579-111256	-	55.2852	47.234	0.668368	17137.7	12954.3	184.667
																								Cuscuta_newGene_13363	Cuscuta	C043N:615296-622564	+	19.511	9.01061	0.193909	6088.33	2530.67	57
																								Cuscuta_newGene_13366	Cuscuta	C043N:622151-628462	-	4.97111	4.57362	0.0462967	2402	1944.33	21
																								Cuscuta_newGene_13369	Cuscuta	C043N:671703-675469	-	12.9176	6.70233	0.10495	1797.67	837.333	13
																								Cuscuta_newGene_1337	Cuscuta	C014N:115790-120615	+	117.662	84.1838	0.705367	13990.3	9009	74.6667
																								Cuscuta_newGene_13386	Cuscuta	C043N:789638-809526	-	3.91186	6.0253	0.0759337	1236.33	1675.33	26.6667
																								Cuscuta_newGene_13389	Cuscuta	C043N:824509-831524	-	14.6899	9.05717	0.0782933	2830.33	1556.33	16.3333
																								Cuscuta_newGene_13390	Cuscuta	C043N:837121-843187	+	14.9113	10.2404	0.204964	3119	1896.33	36.6667
																								Cuscuta_newGene_13392	Cuscuta	C043N:847930-869310	+	12.2192	10.6037	0.10552	3856	3027.67	31.6667
																								Cuscuta_newGene_13395	Cuscuta	C043N:878624-881760	-	618.829	263.974	2.63448	102578	39863.3	389.667
																								Cuscuta_newGene_1340	Cuscuta	C014N:148501-153165	-	19.4147	16.1009	0.241189	4367.67	3255.33	49.3333
																								Cuscuta_newGene_13400	Cuscuta	C043N:888296-893321	-	59.2278	29.2803	0.331339	5764.33	2570.33	30.6667
																								Cuscuta_newGene_13401	Cuscuta	C043N:903194-927851	+	11.327	10.498	0.160758	5906.67	4903.33	71.3333
																								Cuscuta_newGene_13404	Cuscuta	C043N:966456-971361	-	78.0335	28.5094	0.208467	16434.7	5404	39.6667
																								Cuscuta_newGene_13405	Cuscuta	C043N:977634-982790	+	23.6239	13.5594	0.0882763	4501	2447	14.6667
																								Cuscuta_newGene_13406	Cuscuta	C043N:987566-995276	+	65.6743	45.3543	0.353068	15738.3	9676	76.3333
																								Cuscuta_newGene_13412	Cuscuta	C043N:1017582-1021030	-	107.784	44.4342	0.562799	7417	2739.67	35
																								Cuscuta_newGene_13414	Cuscuta	C043N:1028011-1039678	+	20.6721	14.3824	0.166272	6697.67	4145.33	53
																								Cuscuta_newGene_13418	Cuscuta	C002N:30736-35688	+	6.45321	4.4078	0.05089	2157	1328.67	14.6667
																								Cuscuta_newGene_13422	Cuscuta	C043N:1069663-1079980	-	16.2998	8.82835	0.0957867	2614	1240.33	16.3333
																								Cuscuta_newGene_13425	Cuscuta	C043N:1089100-1099718	-	151.307	85.0545	0.500982	19814.7	10005.3	60.6667
																								Cuscuta_newGene_13430	Cuscuta	C043N:1112679-1147371	-	3.83351	4.47549	0.0550287	2679.33	3531.33	72
																								Cuscuta_newGene_13431	Cuscuta	C043N:1152043-1156960	-	9.6067	7.69523	0.0539327	2121.67	1491.33	11.6667
																								Cuscuta_newGene_13432	Cuscuta	C043N:1178816-1183291	-	0.585184	2.44213	0.117435	101.333	391	18.6667
																								Cuscuta_newGene_13436	Cuscuta	C043N:1190103-1197640	-	68.1286	31.9095	0.296966	14926.3	6253	59.6667
																								Cuscuta_newGene_1344	Cuscuta	C014N:155660-162940	+	4.41815	2.73073	0.0410203	1539.67	850	11.6667
																								Cuscuta_newGene_13443	Cuscuta	C043N:1230597-1236120	+	69.4516	33.0928	0.183814	15358	6750.67	38.3333
																								Cuscuta_newGene_13444	Cuscuta	C043N:1236866-1243448	-	14.2407	13.5581	0.26162	3580.33	3279.67	61
																								Cuscuta_newGene_13445	Cuscuta	C043N:1245123-1247969	+	35.537	20.3404	0.197279	3989.33	2040.33	19.6667
																								Cuscuta_newGene_13447	Cuscuta	C043N:1259542-1264880	+	34.4644	34.8994	0.283318	5579.67	4874.33	40
																								Cuscuta_newGene_13464	Cuscuta	C043N:1394274-1399815	+	49.5378	23.7611	0.133312	9000.33	3843.67	21.3333
																								Cuscuta_newGene_13467	Cuscuta	C043N:1402489-1411939	-	12.7682	9.25988	0.121727	3614.67	2094	26.6667
																								Cuscuta_newGene_1347	Cuscuta	C014N:166942-175129	+	32.8151	21.3432	0.338313	9285.67	5301.33	85.6667
																								Cuscuta_newGene_13471	Cuscuta	C043N:1431945-1434171	+	3.30705	17.983	0.0627507	428	2019.67	9
																								Cuscuta_newGene_13475	Cuscuta	C043N:1441809-1443901	-	9.65968	6.54191	0.0496527	1237.67	751	6.66667
																								Cuscuta_newGene_13476	Cuscuta	C043N:1444561-1450526	+	22.6936	13.9701	0.203744	8236.33	4584.33	68
																								Cuscuta_newGene_13478	Cuscuta	C043N:1446895-1457368	-	8.50012	6.61031	0.0748957	3063.67	2136	27.3333
																								Cuscuta_newGene_13479	Cuscuta	C043N:1466394-1473440	+	111.449	56.1238	0.572041	26202.7	11765.3	119.667
																								Cuscuta_newGene_13484	Cuscuta	C002N:155186-163355	+	20.2134	15.3315	0.188274	4983.33	3422.33	46
																								Cuscuta_newGene_13489	Cuscuta	C043N:1540283-1569949	-	19.0107	11.8676	0.131963	3133	1755.33	21.3333
																								Cuscuta_newGene_1349	Cuscuta	C014N:181808-184650	-	25.5925	15.9619	0.184668	3085.67	1721.33	20.3333
																								Cuscuta_newGene_13490	Cuscuta	C043N:1582891-1597840	-	6.45391	6.28939	0.0919593	1835	1853	34.3333
																								Cuscuta_newGene_13493	Cuscuta	C043N:1601281-1611114	+	1.63185	3.04735	0.0860603	367.667	647.667	19
																								Cuscuta_newGene_13495	Cuscuta	C002N:171940-185047	-	10.566	7.03364	0.107817	3316.33	1931	30.6667
																								Cuscuta_newGene_13496	Cuscuta	C043N:1633791-1641502	-	10.0728	3.74254	0.0644883	3339	1139.33	21.3333
																								Cuscuta_newGene_13499	Cuscuta	C043N:1681733-1701896	-	31.518	19.3853	0.11917	5555.33	3108	20
																								Cuscuta_newGene_135	Cuscuta	C013N:2941096-2947956	-	8.57756	5.92125	0.135597	1036.33	631.667	13
																								Cuscuta_newGene_13502	Cuscuta	C043N:1728738-1740290	+	5.4969	3.77442	0.0495897	2277.67	1616	24.3333
																								Cuscuta_newGene_13516	Cuscuta	C043N:1831731-1835502	+	36.7326	13.173	0.101799	5250	1680	13.3333
																								Cuscuta_newGene_13518	Cuscuta	C043N:1840523-1857576	+	17.3983	12.1146	0.141106	8409.33	4997.33	61.3333
																								Cuscuta_newGene_13519	Cuscuta	C043N:1857913-1864064	+	8.65458	3.61514	0.0475613	802.333	506	7
																								Cuscuta_newGene_13520	Cuscuta	C043N:1859876-1876076	-	2.8084	7.84	0.344281	519.333	1308	52
																								Cuscuta_newGene_13521	Cuscuta	C043N:1877984-1882214	-	41.958	26.3997	0.500307	8179	4688	105.333
																								Cuscuta_newGene_13523	Cuscuta	C043N:1889744-1893213	-	37.129	25.9887	0.241149	5759.33	3577.33	34.3333
																								Cuscuta_newGene_13524	Cuscuta	C043N:1894060-1903427	-	13.5011	10.1269	0.123584	4951.33	3435	34.6667
																								Cuscuta_newGene_13525	Cuscuta	C043N:1905504-1911982	-	7.47748	6.94821	0.141234	2095.33	1724.67	35.6667
																								Cuscuta_newGene_13538	Cuscuta	C043N:1944951-1951683	-	4.60812	2.39779	0.0474463	632.667	273	6.33333
																								Cuscuta_newGene_1354	Cuscuta	C014N:201055-208666	-	52.4844	16.6536	0.34282	20105.3	6192.33	128.667
																								Cuscuta_newGene_13542	Cuscuta	C043N:1973338-1976596	-	19.4529	10.1974	0.098532	3414.33	1610.33	18.3333
																								Cuscuta_newGene_13549	Cuscuta	C043N:1999927-2002080	-	14.2704	8.63861	0.0837723	1508.33	823.667	8.33333
																								Cuscuta_newGene_13560	Cuscuta	C043N:2065885-2111131	-	11.0034	14.4232	0.22446	11546.3	13992	240.333
																								Cuscuta_newGene_13562	Cuscuta	C043N:2140427-2175368	+	5.46978	5.93442	0.073398	3342	3226.33	57
																								Cuscuta_newGene_13580	Cuscuta	C044N:110054-113067	+	22.3177	8.43843	0.0590807	4148.67	1409	10
																								Cuscuta_newGene_13584	Cuscuta	C044N:157131-171616	+	3.47003	2.98333	0.0488373	1064.67	939.667	9.66667
																								Cuscuta_newGene_13592	Cuscuta	C044N:310035-315853	+	8.94695	8.37103	0.0891037	1698.33	1580.67	21.3333
																								Cuscuta_newGene_13596	Cuscuta	C044N:324329-332760	+	24.0435	13.5102	0.107843	3365.33	1715.33	14.6667
																								Cuscuta_newGene_13597	Cuscuta	C044N:333373-339523	+	8.56658	7.22844	0.119345	1835.33	1369.67	24
																								Cuscuta_newGene_13602	Cuscuta	C044N:353543-361906	-	24.7915	12.8865	0.102445	7366.33	3466.33	29
																								Cuscuta_newGene_13607	Cuscuta	C044N:383079-392673	+	14.0863	10.4087	0.118763	3340.67	2458.33	29
																								Cuscuta_newGene_13608	Cuscuta	C044N:394219-396752	-	36.5782	18.4559	0.211984	2394.33	1140	18.3333
																								Cuscuta_newGene_13616	Cuscuta	C044N:454479-457457	-	0	0.0424967	0.0913153	0	1.33333	2.33333
																								Cuscuta_newGene_13618	Cuscuta	C044N:458081-475693	-	10.6449	10.1338	0.073256	3374.67	2935.67	45
																								Cuscuta_newGene_13623	Cuscuta	C044N:506471-508190	-	28.0892	12.5588	0.103081	2215	896	8
																								Cuscuta_newGene_13625	Cuscuta	C044N:542297-550877	+	1.52783	1.50794	0.0414867	695.333	620.667	20.3333
																								Cuscuta_newGene_13626	Cuscuta	C044N:551837-555484	+	156.284	48.9608	0.961651	30930.7	8558.67	163.667
																								Cuscuta_newGene_1363	Cuscuta	C014N:242680-245964	-	330.7	113.872	0.734776	26457	8102.67	51
																								Cuscuta_newGene_13635	Cuscuta	C044N:609713-620560	+	13.1893	9.01382	0.0481433	7679.67	4706.67	26
																								Cuscuta_newGene_13636	Cuscuta	C044N:611476-621737	-	6.06104	4.94804	0.069178	3126.33	2261.33	38.6667
																								Cuscuta_newGene_13638	Cuscuta	C044N:666023-683498	-	9.76936	6.62456	0.0916307	1406.67	1124.67	17
																								Cuscuta_newGene_13643	Cuscuta	C044N:763145-775218	-	7.67751	5.40758	0.069947	2881.67	1855	25.3333
																								Cuscuta_newGene_1366	Cuscuta	C014N:260741-283380	+	6.38581	6.7503	0.185508	2112	2051.67	52.3333
																								Cuscuta_newGene_13660	Cuscuta	C044N:892701-897740	-	10.8242	6.90083	0.0765533	1616.33	928	11
																								Cuscuta_newGene_13661	Cuscuta	C044N:915279-920774	-	23.8128	16.4879	0.087946	3662.33	2303.67	12.3333
																								Cuscuta_newGene_13663	Cuscuta	C044N:943699-945774	-	163.146	97.3411	1.14553	23519	12380.7	147.333
																								Cuscuta_newGene_13664	Cuscuta	C044N:949367-951271	+	11.0052	7.10306	0.084075	994.667	577	7
																								Cuscuta_newGene_13665	Cuscuta	C044N:954574-956860	-	83.7916	21.7366	0.225765	6522.33	1524.67	16.3333
																								Cuscuta_newGene_13673	Cuscuta	C044N:979163-1013092	+	27.6052	22.0806	0.126015	7453.67	5275.33	35.6667
																								Cuscuta_newGene_1368	Cuscuta	C014N:283471-285726	-	14.7418	10.1039	0.145441	2034.33	1219.67	18.3333
																								Cuscuta_newGene_13680	Cuscuta	C044N:1074929-1082895	-	31.5143	21.0482	0.147072	1964	1176.67	9
																								Cuscuta_newGene_13682	Cuscuta	C044N:1092801-1095168	-	0	1.21025	0.069932	0	54	3.33333
																								Cuscuta_newGene_13683	Cuscuta	C044N:1096236-1099436	+	0.0339137	9.90046	0.44994	7.66667	1869.67	84.6667
																								Cuscuta_newGene_1369	Cuscuta	C014N:290009-295728	+	21.7082	15.78	0.121559	3939	2552.67	19.6667
																								Cuscuta_newGene_13690	Cuscuta	C002N:259388-269255	-	14.7461	11.9256	0.268521	3714.67	2722.33	66.3333
																								Cuscuta_newGene_137	Cuscuta	C013N:2951320-2955588	-	10.7424	3.09034	0.0556737	2693	691.667	14.6667
																								Cuscuta_newGene_13703	Cuscuta	C044N:1263109-1277056	-	8.60382	5.72885	0.125844	3014.67	1813.67	38
																								Cuscuta_newGene_13719	Cuscuta	C044N:1456991-1466351	+	6.39164	5.11181	0.0764703	1317.67	927.333	10
																								Cuscuta_newGene_1373	Cuscuta	C000N:8555017-8560742	+	9.0352	9.26145	0.0724317	1486	1412	11.3333
																								Cuscuta_newGene_13734	Cuscuta	C002N:281117-282124	-	11.2103	6.91964	0.0738217	612	345.667	4.66667
																								Cuscuta_newGene_13750	Cuscuta	C044N:1948594-1976417	-	23.8693	33.7956	1.06882	10105.7	12573.7	325
																								Cuscuta_newGene_13758	Cuscuta	C044N:2031633-2040863	-	2.33661	3.57915	0.0681663	1365.67	1860.33	36
																								Cuscuta_newGene_1376	Cuscuta	C014N:332768-340076	+	23.9712	10.0947	0.0952073	6927	3005.67	31.6667
																								Cuscuta_newGene_13762	Cuscuta	C044N:2084119-2093844	+	8.5751	7.92435	0.0945973	2084.33	1769.67	25
																								Cuscuta_newGene_1377	Cuscuta	C014N:332795-340057	-	20.7842	8.47318	0.0701833	9440	3392	28
																								Cuscuta_newGene_13777	Cuscuta	C045N:32076-39392	+	3.75977	3.03599	0.0667237	818.333	576.667	11
																								Cuscuta_newGene_13792	Cuscuta	C045N:106093-115262	-	33.3887	18.2476	0.186274	6052.33	3016.33	31
																								Cuscuta_newGene_13796	Cuscuta	C045N:120813-133334	-	6.91258	5.74551	0.113227	1845	1363.67	27
																								Cuscuta_newGene_13806	Cuscuta	C045N:203119-221793	-	7.05394	5.43758	0.113298	3122	2401.33	63.6667
																								Cuscuta_newGene_13807	Cuscuta	C045N:229135-231529	+	44.294	31.1173	0.4428	6258	4000.33	58
																								Cuscuta_newGene_13810	Cuscuta	C002N:322826-325644	+	11.6107	7.28055	0.0978673	1275	725.333	10
																								Cuscuta_newGene_13811	Cuscuta	C045N:244032-246271	+	37.2469	23.6019	0.246351	4826.67	2773.67	29.3333
																								Cuscuta_newGene_13814	Cuscuta	C045N:249954-256852	+	4.74294	4.18455	0.0787397	1474.67	1188.33	25.6667
																								Cuscuta_newGene_13815	Cuscuta	C045N:261098-265008	-	131.748	48.4645	0.273821	20000.7	6402.67	36
																								Cuscuta_newGene_13817	Cuscuta	C045N:275454-286360	+	96.3876	28.3243	0.0860377	11102.7	2914.67	9.66667
																								Cuscuta_newGene_13832	Cuscuta	C002N:340902-346038	+	3.7402	8.14634	0.138225	457.333	814.333	12.6667
																								Cuscuta_newGene_13841	Cuscuta	C045N:452593-462822	-	8.97271	9.31998	0.0865863	4611.33	4194.33	41.6667
																								Cuscuta_newGene_13848	Cuscuta	C045N:502749-506062	+	102.585	57.2937	0.897522	25983.3	12968.7	202.333
																								Cuscuta_newGene_1385	Cuscuta	C014N:372446-388001	+	3.19646	3.5514	0.092604	1248.67	1224.33	32.6667
																								Cuscuta_newGene_13861	Cuscuta	C045N:608724-614789	+	3.89409	3.66723	0.0814777	791.667	700.333	26.3333
																								Cuscuta_newGene_13868	Cuscuta	C045N:695476-706512	-	26.9984	20.4093	0.236555	9564.33	6297	73
																								Cuscuta_newGene_13870	Cuscuta	C045N:732666-736182	-	54.9374	32.3067	0.439384	6127	3226	45.3333
																								Cuscuta_newGene_13880	Cuscuta	C045N:817476-821899	+	12.7065	5.24697	0.0706137	2055	1032.67	14
																								Cuscuta_newGene_13882	Cuscuta	C045N:827068-831606	-	2.89085	1.77905	0.046657	545.667	307.667	7.66667
																								Cuscuta_newGene_13883	Cuscuta	C045N:834096-837531	-	108.951	57.4432	0.177543	12430	5884.67	19.3333
																								Cuscuta_newGene_13892	Cuscuta	C045N:925756-932461	-	8.34374	8.65362	0.154266	4096.33	3769	68.3333
																								Cuscuta_newGene_13894	Cuscuta	C045N:947337-976067	+	25.8872	19.2517	0.200615	10515.3	6955	73.3333
																								Cuscuta_newGene_13895	Cuscuta	C045N:978456-981812	+	29.9531	20.2047	0.242296	4902	3061	36.6667
																								Cuscuta_newGene_13896	Cuscuta	C045N:982549-985095	-	154.457	64.9858	0.739046	17334	6561.67	74
																								Cuscuta_newGene_13899	Cuscuta	C045N:988214-989922	-	8.95038	6.3878	0.0584827	974	612.667	6
																								Cuscuta_newGene_13900	Cuscuta	C045N:992343-993506	-	94.6723	48.6355	0.253289	8506.67	3815.33	19.6667
																								Cuscuta_newGene_13905	Cuscuta	C045N:1030123-1033818	-	27.2054	19.835	0.527692	3859	2521.33	59.6667
																								Cuscuta_newGene_13907	Cuscuta	C045N:1054384-1060703	+	20.8069	15.66	0.17574	6624	4521.67	57.3333
																								Cuscuta_newGene_1391	Cuscuta	C014N:424545-429982	+	28.1544	15.3358	0.0954047	3845.67	1871.33	11.3333
																								Cuscuta_newGene_13915	Cuscuta	C045N:1078460-1082461	-	6.1137	4.16346	0.0503027	935.667	588.333	6.33333
																								Cuscuta_newGene_13916	Cuscuta	C045N:1086189-1089773	-	158.479	66.1972	1.42046	22351	10183	215.333
																								Cuscuta_newGene_13919	Cuscuta	C045N:1124557-1172881	-	13.4273	13.8561	0.199501	9649.33	8836.33	128
																								Cuscuta_newGene_1392	Cuscuta	C014N:424634-436326	-	62.8176	34.8871	0.466364	48651.7	24295.3	322
																								Cuscuta_newGene_13922	Cuscuta	C045N:1180789-1189636	+	9.55445	7.72261	0.0837957	2630.33	1880	23.3333
																								Cuscuta_newGene_13924	Cuscuta	C045N:1196774-1200224	+	6.02908	22.9107	1.39281	1066.67	3648	210.667
																								Cuscuta_newGene_13925	Cuscuta	C045N:1202917-1214229	-	57.6998	24.5945	0.154612	35140	13133.7	83.3333
																								Cuscuta_newGene_13927	Cuscuta	C045N:1216259-1222781	-	30.545	20.6967	0.190302	3581	2178	22
																								Cuscuta_newGene_13928	Cuscuta	C045N:1238066-1245076	+	15.2114	10.9889	0.179496	3980	2557.33	45.3333
																								Cuscuta_newGene_13931	Cuscuta	C045N:1246322-1249166	-	35.3823	16.7283	0.0899747	4080.67	1705	9.66667
																								Cuscuta_newGene_13933	Cuscuta	C045N:1257052-1263322	+	12.6414	7.47301	0.0963957	5775.67	3063	43.3333
																								Cuscuta_newGene_13939	Cuscuta	C045N:1285638-1290844	+	16.4181	13.2872	0.0963353	2626	1980.33	14.6667
																								Cuscuta_newGene_1394	Cuscuta	C000N:8564271-8570690	-	24.0235	18.1235	0.227185	7862.33	5222.67	70.6667
																								Cuscuta_newGene_13941	Cuscuta	C045N:1305742-1308885	+	8.11165	7.10129	0.166458	1265.67	1013	26.6667
																								Cuscuta_newGene_13942	Cuscuta	C045N:1311239-1318795	+	6.41352	7.38912	0.127836	1112	1136.33	20.6667
																								Cuscuta_newGene_13944	Cuscuta	C045N:1319368-1324886	-	6.90672	4.01017	0.0677423	2384	1226.67	20.3333
																								Cuscuta_newGene_13948	Cuscuta	C045N:1366417-1367273	-	0.539192	71.5399	0.197723	36	3916.67	10
																								Cuscuta_newGene_13952	Cuscuta	C045N:1384581-1392108	-	11.0333	7.63065	0.0818777	2948.67	1810.33	20.6667
																								Cuscuta_newGene_13956	Cuscuta	C045N:1423380-1463699	+	9.62807	10.2278	0.078332	3919.33	3601.33	28.3333
																								Cuscuta_newGene_1396	Cuscuta	C014N:451331-456432	+	3.53207	2.51832	0.06795	683.667	437.333	13.3333
																								Cuscuta_newGene_13960	Cuscuta	C045N:1480886-1484216	-	47.6592	18.3597	0.035197	3822	1344.67	3
																								Cuscuta_newGene_13962	Cuscuta	C045N:1495556-1503567	-	7.31415	5.10302	0.0953293	1542.33	953	22
																								Cuscuta_newGene_13964	Cuscuta	C045N:1528698-1531508	-	2.85057	2.94485	0.0402623	494.333	459	7.66667
																								Cuscuta_newGene_13967	Cuscuta	C045N:1570582-1592068	+	9.8639	7.14073	0.192754	4107.33	3422.33	91.3333
																								Cuscuta_newGene_13969	Cuscuta	C045N:1603579-1617825	-	12.6277	7.49369	0.153295	3295	1736.33	41.6667
																								Cuscuta_newGene_13970	Cuscuta	C045N:1623515-1628173	+	5.16426	3.87523	0.122297	1601	1047.67	18.6667
																								Cuscuta_newGene_13971	Cuscuta	C045N:1629039-1681163	-	9.04269	12.8916	0.215524	9344	10730.3	196.333
																								Cuscuta_newGene_13985	Cuscuta	C045N:1810208-1816923	+	94.4978	42.6515	0.542048	14613.3	5876	75.6667
																								Cuscuta_newGene_13986	Cuscuta	C045N:1823304-1829034	+	2.30005	1.43395	0.0508643	365	258	10.3333
																								Cuscuta_newGene_13996	Cuscuta	C045N:1943651-1948444	+	11.4417	6.76513	0.0683637	1352	695.333	8.33333
																								Cuscuta_newGene_14000	Cuscuta	C045N:1957305-1960268	-	61.2659	35.5741	0.415242	8046	4284.33	50.6667
																								Cuscuta_newGene_14008	Cuscuta	C045N:2121714-2151513	+	5.53283	5.19876	0.0677913	2926	3109.33	38.6667
																								Cuscuta_newGene_1401	Cuscuta	C014N:475758-479323	-	18.5704	12.1448	0.140924	2343.33	1359	16.6667
																								Cuscuta_newGene_14019	Cuscuta	C000N:2064985-2075720	-	10.6394	9.53968	0.179726	5636.67	4507.67	85
																								Cuscuta_newGene_1402	Cuscuta	C014N:480641-484740	-	25.1995	16.7142	0.264323	4636.33	2729	44
																								Cuscuta_newGene_14021	Cuscuta	C046N:62521-71821	-	52.916	41.2547	0.445755	5805	4344.67	47.3333
																								Cuscuta_newGene_14035	Cuscuta	C046N:148577-181519	+	17.8449	16.4213	0.196451	13168	10778.7	127.667
																								Cuscuta_newGene_14036	Cuscuta	C046N:183316-187703	+	30.7595	17.6969	0.207386	2739.33	1647.67	25.3333
																								Cuscuta_newGene_14038	Cuscuta	C046N:191982-193782	-	16.2477	8.64351	0.167503	1783.33	845.333	17
																								Cuscuta_newGene_14039	Cuscuta	C046N:197106-201202	+	4.07213	2.3454	0.0551603	987	505.667	13.3333
																								Cuscuta_newGene_1404	Cuscuta	C014N:487098-498943	-	7.78264	8.1428	0.109489	2815	2660	51
																								Cuscuta_newGene_14052	Cuscuta	C046N:260450-265154	-	7.94409	5.11925	0.102936	1385.67	817	16.6667
																								Cuscuta_newGene_14056	Cuscuta	C046N:278410-283368	+	79.1095	45.7648	0.243859	10076	5286.67	35.3333
																								Cuscuta_newGene_14057	Cuscuta	C046N:285718-292410	+	6.0383	9.39964	0.163071	1105.67	1515.33	25.6667
																								Cuscuta_newGene_14059	Cuscuta	C046N:292873-298484	-	28.1765	18.5071	0.125575	5244	3067.33	21
																								Cuscuta_newGene_14060	Cuscuta	C046N:305086-315617	-	5.74933	3.85777	0.042215	1859	1191.67	17.6667
																								Cuscuta_newGene_14065	Cuscuta	C046N:330386-332782	-	72.8185	54.0215	0.273002	9816	6523.33	34.6667
																								Cuscuta_newGene_14066	Cuscuta	C046N:335873-346561	+	21.3001	14.9993	0.0893473	5609.33	3549	33
																								Cuscuta_newGene_14068	Cuscuta	C046N:348263-351849	+	29.4596	12.8648	0.157341	4014	1685.67	28
																								Cuscuta_newGene_1407	Cuscuta	C014N:499060-505440	-	26.5236	17.9846	0.127016	7527	4598	40.3333
																								Cuscuta_newGene_14070	Cuscuta	C046N:354357-357587	-	17.6537	7.16681	0.061362	1708.33	637.333	5.33333
																								Cuscuta_newGene_14071	Cuscuta	C046N:368454-373393	-	30.0417	16.3161	0.135063	5063.67	2491.33	23
																								Cuscuta_newGene_14076	Cuscuta	C046N:418494-424211	-	18.5729	13.4626	0.24348	4575.33	2950.67	53.6667
																								Cuscuta_newGene_14077	Cuscuta	C046N:427059-430582	-	9.26778	7.89412	0.08802	2095.67	1603.67	19.3333
																								Cuscuta_newGene_14079	Cuscuta	C046N:439059-446537	+	61.192	63.0942	0.827005	14115.3	13716.3	182
																								Cuscuta_newGene_1408	Cuscuta	C014N:505938-510612	-	6.86871	4.06092	0.077742	1166.33	610.667	13.3333
																								Cuscuta_newGene_14080	Cuscuta	C046N:463442-482091	+	3.90198	3.78428	0.0782527	1391.67	1388.33	28
																								Cuscuta_newGene_14084	Cuscuta	C046N:509742-513588	+	4.03505	2.90051	0.0477637	862.333	556.667	9.66667
																								Cuscuta_newGene_14085	Cuscuta	C046N:512487-519319	-	33.5329	17.6422	0.320191	6162.33	3133	56
																								Cuscuta_newGene_14089	Cuscuta	C046N:541168-547566	+	8.29395	6.81205	0.084915	2206	1587.67	21
																								Cuscuta_newGene_1409	Cuscuta	C014N:511263-516847	-	8.00816	5.11898	0.0877917	1310.33	758.667	14.3333
																								Cuscuta_newGene_14090	Cuscuta	C046N:548628-566329	-	18.6134	12.3961	0.110949	6780.33	3898.67	38.6667
																								Cuscuta_newGene_14091	Cuscuta	C046N:568399-574213	+	5.7094	3.90338	0.0514467	2079.67	1250.67	18
																								Cuscuta_newGene_14099	Cuscuta	C046N:626851-630649	-	111.79	23.1554	0.062766	24510	4444.33	12.6667
																								Cuscuta_newGene_14102	Cuscuta	C046N:648371-653148	+	11.7983	8.5779	0.110188	1997	1289.67	23
																								Cuscuta_newGene_14108	Cuscuta	C046N:678329-692317	-	1.46762	2.46093	0.0919573	1156.33	1666	25
																								Cuscuta_newGene_14114	Cuscuta	C046N:718729-723043	+	7.10923	6.36796	0.0715377	1566.33	1262.67	18
																								Cuscuta_newGene_14115	Cuscuta	C046N:726043-731873	+	52.7239	40.3357	0.533512	9754	6572.67	87
																								Cuscuta_newGene_14116	Cuscuta	C046N:733925-738943	-	56.9518	32.8589	0.212406	3812.67	1975	13.6667
																								Cuscuta_newGene_14121	Cuscuta	C046N:774187-783730	-	6.51776	5.25542	0.0671933	2736.33	2022	28.6667
																								Cuscuta_newGene_14126	Cuscuta	C046N:806879-812198	-	26.2598	12.7257	0.0988907	4159	1923.67	19
																								Cuscuta_newGene_14128	Cuscuta	C046N:818373-823535	+	19.5923	11.9056	0.125653	2943.33	1573.33	16.3333
																								Cuscuta_newGene_14129	Cuscuta	C000N:2077667-2081519	-	7.29945	5.14695	0.0456603	911.333	581.333	6
																								Cuscuta_newGene_1413	Cuscuta	C014N:536627-547605	+	29.2941	23.3971	0.0802117	8693	6158	27.6667
																								Cuscuta_newGene_14131	Cuscuta	C046N:826122-830729	+	18.3604	10.8797	0.090715	5738.67	3022.33	25
																								Cuscuta_newGene_14132	Cuscuta	C046N:836062-838303	-	54.6921	42.4757	0.589289	9532.67	6599	95
																								Cuscuta_newGene_14139	Cuscuta	C046N:890175-892343	+	125.562	70.519	0.378781	11967.7	6143.33	33.6667
																								Cuscuta_newGene_14141	Cuscuta	C046N:890211-898437	-	14.7643	4.86753	0.0588213	8135.33	2389	30.3333
																								Cuscuta_newGene_14145	Cuscuta	C046N:934363-941472	-	7.70517	5.64495	0.0844973	1792.33	1193.67	21
																								Cuscuta_newGene_14146	Cuscuta	C046N:947292-954428	+	18.1604	7.05066	0.0848877	3248.67	1145.33	14
																								Cuscuta_newGene_14149	Cuscuta	C046N:961797-964115	-	59.3785	23.4026	0.0958763	5322.33	1836.33	8
																								Cuscuta_newGene_14157	Cuscuta	C046N:1038511-1056107	+	4.37487	4.97539	0.0803907	2392.33	2471	46.3333
																								Cuscuta_newGene_14158	Cuscuta	C046N:1057406-1061808	+	19.9998	14.3068	0.168303	3936	2540	32.6667
																								Cuscuta_newGene_14159	Cuscuta	C046N:1062458-1067802	+	11.5703	10.0079	0.118371	2436.33	1908	23.3333
																								Cuscuta_newGene_1416	Cuscuta	C000N:8580700-8585724	-	26.5685	13.1431	0.158933	2268.67	1001.33	12.3333
																								Cuscuta_newGene_14160	Cuscuta	C046N:1068395-1079906	-	20.0959	11.9244	0.128123	4759.33	2512.67	28
																								Cuscuta_newGene_14168	Cuscuta	C046N:1116718-1119852	-	23.1753	13.9976	0.110089	3672.33	1944.67	16
																								Cuscuta_newGene_14171	Cuscuta	C046N:1125993-1129651	-	110.602	54.9124	0.169368	20025	8584.33	27
																								Cuscuta_newGene_14179	Cuscuta	C046N:1170126-1173489	+	33.1372	22.4659	0.126502	2927.33	1801.33	11
																								Cuscuta_newGene_14182	Cuscuta	C046N:1176472-1184567	+	20.7927	14.6466	0.160511	4782	2984.67	35.6667
																								Cuscuta_newGene_14183	Cuscuta	C046N:1185062-1191534	+	12.8236	8.06156	0.0637847	1976.67	1126.67	10
																								Cuscuta_newGene_14184	Cuscuta	C002N:510597-519965	-	5.81242	4.95827	0.121097	1491.33	1239.67	31
																								Cuscuta_newGene_14186	Cuscuta	C046N:1205262-1211605	+	18.5289	10.6273	0.144765	4732.33	2461	34
																								Cuscuta_newGene_14190	Cuscuta	C046N:1225950-1244571	-	4.5248	4.8464	0.0712407	2433	2400.33	39.6667
																								Cuscuta_newGene_14191	Cuscuta	C046N:1247632-1260126	-	10.3604	10.437	0.201139	6086.67	5416.67	104
																								Cuscuta_newGene_14192	Cuscuta	C046N:1247632-1260204	+	5.4818	10.2194	0.491006	2536.67	3868.67	127.333
																								Cuscuta_newGene_14193	Cuscuta	C046N:1262142-1265795	-	7.19011	5.48886	0.0515897	1138.67	795	8
																								Cuscuta_newGene_14197	Cuscuta	C046N:1278750-1286191	+	26.5064	15.7982	0.164357	2998.67	1589.67	18.6667
																								Cuscuta_newGene_14200	Cuscuta	C046N:1291255-1295279	-	31.0512	19.5631	0.167673	5798.67	3287	29.6667
																								Cuscuta_newGene_14201	Cuscuta	C046N:1296387-1302462	+	35.3472	21.5281	0.386646	7643.67	4134.67	74.6667
																								Cuscuta_newGene_14202	Cuscuta	C046N:1307028-1311457	-	10.7493	6.85735	0.122685	3134.33	1793	37
																								Cuscuta_newGene_14203	Cuscuta	C046N:1313458-1322651	-	7.26346	5.43375	0.0846617	2275.33	1526.33	24.3333
																								Cuscuta_newGene_14205	Cuscuta	C046N:1329148-1332961	+	70.0494	38.7234	0.282045	6620.33	3318	25.3333
																								Cuscuta_newGene_14206	Cuscuta	C002N:525935-566010	-	5.17927	4.97482	0.0899683	2107.33	2721	60.6667
																								Cuscuta_newGene_14211	Cuscuta	C046N:1358274-1360687	+	47.2117	27.2283	0.226387	5522.33	2928.33	24.6667
																								Cuscuta_newGene_14212	Cuscuta	C046N:1361561-1367298	-	85.8365	42.2939	0.314902	21244	9159.33	68.6667
																								Cuscuta_newGene_14215	Cuscuta	C046N:1376007-1379627	-	42.6178	26.9753	0.369845	8445	4772	66.6667
																								Cuscuta_newGene_1422	Cuscuta	C014N:595585-603244	+	37.348	17.1061	0.053409	7917.33	3091	10.3333
																								Cuscuta_newGene_14221	Cuscuta	C046N:1395628-1398586	-	13.4309	11.7766	0.130911	2655	2042.67	23
																								Cuscuta_newGene_14222	Cuscuta	C046N:1402328-1409014	-	13.1999	10.0642	0.106634	3745.33	2609.33	33
																								Cuscuta_newGene_14224	Cuscuta	C046N:1414569-1419340	-	120.263	59.4493	0.678996	16991.3	7520.67	86.3333
																								Cuscuta_newGene_14229	Cuscuta	C046N:1443180-1447138	+	40.7693	28.1429	1.24814	7151.67	4445.33	192.333
																								Cuscuta_newGene_14231	Cuscuta	C046N:1458292-1463004	+	2.6681	10.7447	0.368357	723	2528	84.3333
																								Cuscuta_newGene_14233	Cuscuta	C046N:1462298-1466312	-	23.5999	11.714	0.116766	2186.33	981	10
																								Cuscuta_newGene_14235	Cuscuta	C046N:1471362-1485017	-	18.5039	15.2665	0.194147	10878.7	7944	106.333
																								Cuscuta_newGene_14237	Cuscuta	C046N:1495233-1506456	+	13.7819	10.1896	0.173392	9132.67	5930.67	104.333
																								Cuscuta_newGene_14238	Cuscuta	C046N:1516404-1521239	+	125.879	85.5242	0.557582	46076.7	27517.3	182.333
																								Cuscuta_newGene_14239	Cuscuta	C000N:2084259-2093716	-	8.18451	6.03112	0.089515	3078.67	2002.33	35
																								Cuscuta_newGene_1424	Cuscuta	C014N:608164-618134	+	11.6669	7.8517	0.14163	4314.67	2574.67	46
																								Cuscuta_newGene_14242	Cuscuta	C046N:1522218-1531905	+	11.1875	7.59342	0.0791433	4324.67	2833.33	30.3333
																								Cuscuta_newGene_14244	Cuscuta	C046N:1537685-1541332	-	12.6704	9.50978	0.096021	2052.33	1383.67	15.3333
																								Cuscuta_newGene_14245	Cuscuta	C046N:1541896-1544931	-	37.893	16.3477	0.062562	4332	1671.67	7.33333
																								Cuscuta_newGene_14246	Cuscuta	C046N:1547400-1556656	+	13.1325	10.4982	0.152942	3597	2582	38.3333
																								Cuscuta_newGene_14247	Cuscuta	C046N:1559718-1569426	+	8.05434	6.1343	0.0869163	1790	1485.33	17.6667
																								Cuscuta_newGene_1425	Cuscuta	C000N:8586612-8597168	-	18.9259	13.4094	0.21353	5638.33	3510	54
																								Cuscuta_newGene_14250	Cuscuta	C046N:1582776-1590497	+	14.5739	7.42966	0.1546	6086.67	2813	59
																								Cuscuta_newGene_14253	Cuscuta	C046N:1597836-1609069	-	6.65313	6.07598	0.0782553	3554.33	2911.67	44.3333
																								Cuscuta_newGene_14255	Cuscuta	C046N:1610935-1614940	-	30.4862	33.9389	0.0988827	3040.33	3014	9
																								Cuscuta_newGene_14261	Cuscuta	C046N:1656011-1661245	+	10.7843	7.91088	0.111515	2790.67	1853	26.6667
																								Cuscuta_newGene_14264	Cuscuta	C046N:1662694-1668168	-	5.06952	3.77148	0.0812987	873.667	609	11.6667
																								Cuscuta_newGene_14265	Cuscuta	C046N:1669648-1673366	+	125.098	63.2358	0.38883	8461.67	3902.67	24.3333
																								Cuscuta_newGene_1427	Cuscuta	C014N:619186-632065	-	14.648	11.2812	0.0814247	4098.33	3042	24.6667
																								Cuscuta_newGene_14270	Cuscuta	C046N:1691312-1697147	+	50.7066	32.3136	0.495353	8145	4721.67	72.3333
																								Cuscuta_newGene_14275	Cuscuta	C046N:1716767-1729102	+	3.13519	3.90217	0.035711	1020.67	1055.67	10.6667
																								Cuscuta_newGene_14278	Cuscuta	C046N:1760544-1767484	-	10.9228	10.3767	0.127347	3269.33	2757	33.6667
																								Cuscuta_newGene_14279	Cuscuta	C046N:1768464-1773618	-	51.1018	30.3237	0.185828	13060	6879.67	42.3333
																								Cuscuta_newGene_1428	Cuscuta	C014N:633489-635119	-	58.1218	38.9113	0.486571	3874.67	2360.67	30
																								Cuscuta_newGene_14280	Cuscuta	C046N:1768566-1772191	+	7.35844	5.2345	0.0588583	2217	1375.67	16
																								Cuscuta_newGene_14281	Cuscuta	C046N:1788582-1791232	+	13.7136	7.11809	0.105872	2044.33	967	14.3333
																								Cuscuta_newGene_14286	Cuscuta	C046N:1806318-1808827	+	38.4921	24.0329	0.336217	5232.33	2945.67	43
																								Cuscuta_newGene_14287	Cuscuta	C046N:1809931-1813717	-	15.9937	7.48315	0.062723	3589	1455.67	16.6667
																								Cuscuta_newGene_1429	Cuscuta	C014N:635478-649630	-	11.0273	9.08772	0.083022	2573.33	1875.67	20
																								Cuscuta_newGene_14291	Cuscuta	C046N:1831149-1836864	-	23.4921	17.577	0.201696	4862.67	3186	37.6667
																								Cuscuta_newGene_14292	Cuscuta	C046N:1839015-1840573	-	9.06063	5.25479	0.0751683	800.333	415	6
																								Cuscuta_newGene_14297	Cuscuta	C046N:1861824-1864638	-	28.0729	19.2061	0.232777	2154.33	1316	16.6667
																								Cuscuta_newGene_1430	Cuscuta	C014N:652170-659050	+	3.57215	6.67411	0.0798797	1075.33	1705	24.3333
																								Cuscuta_newGene_14307	Cuscuta	C046N:1923112-1929488	-	41.4698	22.39	0.12227	10422	5158.33	35.6667
																								Cuscuta_newGene_14309	Cuscuta	C046N:1937166-1942512	+	31.8735	16.7517	0.248703	5545.33	2668.67	41
																								Cuscuta_newGene_1431	Cuscuta	C014N:660167-672173	+	17.2713	16.9953	0.166939	5360	4966	57.6667
																								Cuscuta_newGene_14311	Cuscuta	C046N:1945546-1950137	+	16.6646	10.3614	0.102123	2523.33	1270.33	13
																								Cuscuta_newGene_14317	Cuscuta	C046N:1964357-1972388	-	17.8829	8.40299	0.154966	5759.33	2423	45.3333
																								Cuscuta_newGene_1432	Cuscuta	C014N:669627-676527	-	30.4052	27.4835	0.181449	15404	12150.3	79.3333
																								Cuscuta_newGene_14320	Cuscuta	C046N:1983828-1995851	+	14.9295	10.0702	0.128764	5081.67	3248	41.3333
																								Cuscuta_newGene_14326	Cuscuta	C046N:2011466-2018693	+	4.63007	4.38408	0.0427247	1326.33	1145	14
																								Cuscuta_newGene_14327	Cuscuta	C046N:2024099-2025405	+	20.3778	12.6671	0.105465	1550.33	894.667	8.33333
																								Cuscuta_newGene_14328	Cuscuta	C046N:2029173-2030871	+	46.6398	24.257	0.280613	4916.67	2273.67	26.6667
																								Cuscuta_newGene_14329	Cuscuta	C046N:2032169-2037971	-	2.18547	2.4928	0.0449883	833.333	834.333	16.6667
																								Cuscuta_newGene_14331	Cuscuta	C046N:2040448-2049915	+	14.9656	10.1733	0.150031	3748	2287	35.3333
																								Cuscuta_newGene_14333	Cuscuta	C046N:2052183-2071462	-	3.16133	3.76593	0.0723823	1933	1888.33	36
																								Cuscuta_newGene_14336	Cuscuta	C046N:2075857-2081770	+	34.4193	21.7786	0.172802	4199.33	2407.67	20
																								Cuscuta_newGene_1434	Cuscuta	C014N:678577-681536	-	0.556334	0.96026	0.0855833	66.6667	105	10
																								Cuscuta_newGene_14343	Cuscuta	C046N:2108531-2112225	+	10.7394	6.95981	0.14233	2014	1199.67	25.6667
																								Cuscuta_newGene_14345	Cuscuta	C000N:2095097-2101008	-	17.683	11.5386	0.0681563	3550.67	2069	12.6667
																								Cuscuta_newGene_14347	Cuscuta	C047N:82308-101124	-	24.252	16.6189	0.161249	4162	2559	26
																								Cuscuta_newGene_14349	Cuscuta	C047N:106866-109198	-	1.65955	5.91796	0.0668247	290.667	864	10.3333
																								Cuscuta_newGene_14350	Cuscuta	C047N:118721-131360	+	10.8885	7.5279	0.119724	3667.33	2230.33	37.3333
																								Cuscuta_newGene_14352	Cuscuta	C047N:140394-158082	-	37.4436	20.3001	0.295895	4945	2417.67	37.3333
																								Cuscuta_newGene_14357	Cuscuta	C002N:684022-695776	+	13.5566	11.4734	0.119552	4668.67	3389.33	42.6667
																								Cuscuta_newGene_1436	Cuscuta	C000N:8599889-8602985	+	13.662	10.7507	0.074995	2063.67	1441	10.3333
																								Cuscuta_newGene_14365	Cuscuta	C047N:346606-376251	-	36.2796	24.8783	0.176064	7008.67	4298.33	30.3333
																								Cuscuta_newGene_14382	Cuscuta	C047N:549478-572699	+	17.3961	28.8946	0.0674843	1671	3444	11
																								Cuscuta_newGene_14387	Cuscuta	C047N:594238-597166	-	24.0654	11.9755	0.0744133	4451	1960	13.3333
																								Cuscuta_newGene_14388	Cuscuta	C002N:713801-723314	+	59.5614	41.0674	0.415978	4651.33	2903.67	30
																								Cuscuta_newGene_1439	Cuscuta	C014N:687869-693510	-	5.11531	3.79851	0.0558123	1281.33	805.667	10.6667
																								Cuscuta_newGene_14392	Cuscuta	C047N:664464-674993	-	7.90517	6.93062	0.138408	3300.33	2549	58.3333
																								Cuscuta_newGene_14408	Cuscuta	C047N:827198-848521	+	17.3505	14.6137	0.211394	4773.67	3697	58.3333
																								Cuscuta_newGene_14413	Cuscuta	C047N:916366-932141	+	22.6779	15.7781	0.22816	4968.33	3106	45.3333
																								Cuscuta_newGene_1442	Cuscuta	C014N:707031-711258	+	17.7709	8.40658	0.109703	3031.67	1276	17.6667
																								Cuscuta_newGene_14422	Cuscuta	C047N:1017848-1027312	+	1.85216	1.54065	0.0526267	424	317.333	13.3333
																								Cuscuta_newGene_14425	Cuscuta	C047N:1038066-1048345	+	5.98917	4.08683	0.0544743	1960.33	1178.67	14.6667
																								Cuscuta_newGene_14426	Cuscuta	C047N:1057435-1062181	-	9.89459	7.61765	0.0833283	1825.33	1280.67	17
																								Cuscuta_newGene_14428	Cuscuta	C047N:1094678-1110269	+	17.6456	10.8315	0.121472	3574	2147.67	28
																								Cuscuta_newGene_1443	Cuscuta	C014N:711344-714984	-	29.0325	15.2085	0.176417	3865.67	1892.67	24
																								Cuscuta_newGene_14435	Cuscuta	C047N:1214837-1222050	+	26.3961	13.6775	0.0851843	3573	1681	10.6667
																								Cuscuta_newGene_14439	Cuscuta	C047N:1245761-1253844	+	19.3852	12.0734	0.0992797	4760.33	2673.33	22
																								Cuscuta_newGene_1445	Cuscuta	C014N:732678-742705	+	8.13052	6.58455	0.123394	3893.67	2760.67	50.6667
																								Cuscuta_newGene_14456	Cuscuta	C047N:1439194-1444429	+	10.19	7.60491	0.0703747	2092.67	1554	18.6667
																								Cuscuta_newGene_14457	Cuscuta	C047N:1445519-1456177	-	4.0006	3.16496	0.0887177	838	509.667	33.6667
																								Cuscuta_newGene_1446	Cuscuta	C014N:742861-746200	+	18.878	11.2125	0.125437	2560.67	1365.33	15.6667
																								Cuscuta_newGene_14464	Cuscuta	C047N:1539003-1565542	-	19.9312	17.7078	0.219326	7389.33	5824.33	73.3333
																								Cuscuta_newGene_14466	Cuscuta	C002N:800419-802923	-	3.23301	2.70077	0.0439913	312.333	254	5
																								Cuscuta_newGene_14467	Cuscuta	C047N:1647881-1934393	+	16.9486	11.7725	0.106828	3173.33	2105.67	18.3333
																								Cuscuta_newGene_14482	Cuscuta	C048N:51876-72584	+	9.22148	6.90509	0.0829167	1524	987	13.6667
																								Cuscuta_newGene_14483	Cuscuta	C048N:51876-58245	-	9.98366	6.84742	0.118282	2139.33	1285.33	23.3333
																								Cuscuta_newGene_14493	Cuscuta	C002N:878903-913122	-	6.28248	6.95813	0.142007	2801	3819.33	91.3333
																								Cuscuta_newGene_14494	Cuscuta	C048N:199858-205049	+	27.3844	18.0002	0.0902853	6719.67	3967	22.6667
																								Cuscuta_newGene_14497	Cuscuta	C048N:229766-236669	+	5.86872	4.16636	0.0592887	1015.67	680.333	15.6667
																								Cuscuta_newGene_14499	Cuscuta	C048N:250764-259808	-	7.40076	4.90955	0.0905483	1393.33	1152.33	38
																								Cuscuta_newGene_145	Cuscuta	C013N:2985474-2989744	-	6.19791	4.79121	0.13253	780.667	552	24
																								Cuscuta_newGene_14502	Cuscuta	C048N:307711-315568	+	3.69486	3.02824	0.0572603	1658.67	1220	27
																								Cuscuta_newGene_14505	Cuscuta	C048N:330227-333877	+	5.07618	3.35548	0.0493257	1030	606	9
																								Cuscuta_newGene_1451	Cuscuta	C014N:771737-776608	-	14.9612	9.37272	0.0540643	3318.67	1862.33	11
																								Cuscuta_newGene_14516	Cuscuta	C048N:391553-397510	-	9.67875	8.72588	0.146153	3131.33	2500.33	42
																								Cuscuta_newGene_14519	Cuscuta	C048N:451427-454918	-	0.757506	5.54519	0.071012	151	888.333	12.6667
																								Cuscuta_newGene_1452	Cuscuta	C014N:791879-796173	+	26.423	12.0762	0.0586377	2223	906.667	5
																								Cuscuta_newGene_14526	Cuscuta	C002N:943274-958470	+	13.0522	7.85714	0.062974	3268.33	2536	35
																								Cuscuta_newGene_1453	Cuscuta	C014N:798358-801691	+	41.4244	27.0408	0.31976	4741.33	2864.67	33.3333
																								Cuscuta_newGene_14537	Cuscuta	C048N:577424-595930	-	4.47888	3.49271	0.0693407	2632.67	2023.67	47.3333
																								Cuscuta_newGene_14548	Cuscuta	C048N:748313-760442	+	16.6835	10.6593	0.114794	3629	2110.67	22.6667
																								Cuscuta_newGene_14549	Cuscuta	C048N:762879-769960	+	19.0311	11.2094	0.1089	3082.33	1651.67	16.6667
																								Cuscuta_newGene_14550	Cuscuta	C048N:777480-789485	-	8.59044	4.44265	0.06066	1852	849	12.3333
																								Cuscuta_newGene_14553	Cuscuta	C048N:802667-809545	+	15.9541	27.3372	0.138248	2716	4057.33	18.3333
																								Cuscuta_newGene_14554	Cuscuta	C048N:808408-818339	-	3.91972	5.10775	0.0781067	862	1023.33	15.3333
																								Cuscuta_newGene_14558	Cuscuta	C000N:2118420-2123518	-	6.66943	6.06197	0.074486	1278	1022.33	13
																								Cuscuta_newGene_1456	Cuscuta	C014N:815660-819854	+	17.3702	13.6159	0.142927	1498	1038.33	11.6667
																								Cuscuta_newGene_14565	Cuscuta	C048N:914778-930287	+	14.5237	6.63653	0.0631977	5402.33	2147.33	23.6667
																								Cuscuta_newGene_1457	Cuscuta	C014N:820468-824834	-	14.3803	8.36602	0.106153	2532	1330	18
																								Cuscuta_newGene_14571	Cuscuta	C048N:945796-953926	-	4.39854	4.2461	0.0884153	947	804.667	18
																								Cuscuta_newGene_14574	Cuscuta	C048N:989672-992596	+	29.8638	16.0572	0.214326	3461	1603.33	20.6667
																								Cuscuta_newGene_14578	Cuscuta	C048N:1015685-1017613	+	23.8931	18.2193	0.306558	3032	2121.67	36.3333
																								Cuscuta_newGene_1458	Cuscuta	C000N:8608829-8616384	+	37.1721	23.186	0.213809	6239.67	3452.67	33.3333
																								Cuscuta_newGene_14582	Cuscuta	C048N:1057952-1073657	-	10.5527	6.88341	0.0564603	3699.33	2485	30.3333
																								Cuscuta_newGene_14584	Cuscuta	C048N:1082045-1088798	-	9.93708	7.58939	0.100163	1715	1178.33	16.6667
																								Cuscuta_newGene_14585	Cuscuta	C048N:1102895-1106764	+	29.3495	23.1117	0.16014	5045	3548.67	24.3333
																								Cuscuta_newGene_14589	Cuscuta	C048N:1127791-1148638	-	25.3063	19.4032	0.248891	5243.33	3627.67	47
																								Cuscuta_newGene_14593	Cuscuta	C048N:1192331-1218006	+	9.40154	7.30328	0.083765	3494	2490.67	32.3333
																								Cuscuta_newGene_14595	Cuscuta	C048N:1218900-1240644	-	36.0125	18.8651	0.173198	7432	3620.33	32
																								Cuscuta_newGene_14598	Cuscuta	C048N:1267210-1274817	-	14.967	14.97	0.306955	1947	1764.33	48.3333
																								Cuscuta_newGene_14601	Cuscuta	C002N:989309-1003364	+	8.14761	5.53632	0.094219	2759.67	2714.33	52.3333
																								Cuscuta_newGene_1461	Cuscuta	C014N:835539-839635	+	13.9162	12.4558	0.0570213	1694.67	1335.67	6
																								Cuscuta_newGene_14615	Cuscuta	C048N:1330660-1338112	-	6.29199	5.67257	0.053086	1648.67	1297.33	15.3333
																								Cuscuta_newGene_14616	Cuscuta	C048N:1344275-1348126	-	4.52418	3.4963	0.049872	874.667	634.667	11.6667
																								Cuscuta_newGene_14622	Cuscuta	C048N:1393463-1439814	-	11.4912	10.1706	0.124214	6539.33	4945.33	66.6667
																								Cuscuta_newGene_14624	Cuscuta	C048N:1468273-1478552	+	89.954	53.6002	0.182727	10137.3	5283	18.6667
																								Cuscuta_newGene_14631	Cuscuta	C048N:1496947-1500539	-	15.7717	8.34247	0.104417	2895.67	1387.67	18.3333
																								Cuscuta_newGene_14632	Cuscuta	C048N:1501174-1513385	-	5.06473	5.03579	0.107872	2047.67	1941.67	48
																								Cuscuta_newGene_14634	Cuscuta	C002N:1053748-1066728	+	58.176	37.2576	0.4076	12820.3	7306.67	78.6667
																								Cuscuta_newGene_14643	Cuscuta	C048N:1559139-1567579	+	20.0391	15.004	0.239921	6856.33	4655.67	77
																								Cuscuta_newGene_14649	Cuscuta	C048N:1605407-1608466	-	14.5454	20.4711	0.209928	1911.33	2441.33	23.3333
																								Cuscuta_newGene_14653	Cuscuta	C048N:1622128-1636886	+	18.1777	11.7611	0.179289	7407.33	5025.67	86.3333
																								Cuscuta_newGene_14659	Cuscuta	C048N:1648486-1651865	+	15.7262	11.2507	0.0970117	3087.67	1982	17
																								Cuscuta_newGene_1466	Cuscuta	C014N:854659-858885	-	7.63027	6.09484	0.135044	1424	1053	32.6667
																								Cuscuta_newGene_14660	Cuscuta	C048N:1655325-1661445	+	9.88207	6.27652	0.0766907	1743.67	990.333	12.3333
																								Cuscuta_newGene_14662	Cuscuta	C048N:1666054-1678195	+	25.9447	16.8512	0.142427	15751.7	8656.67	73.3333
																								Cuscuta_newGene_14665	Cuscuta	C048N:1689736-1702429	-	4.10688	2.27823	0.109512	1082.67	528	21.6667
																								Cuscuta_newGene_1467	Cuscuta	C014N:857960-877318	+	3.11868	3.48764	0.0737717	1179.67	1094.67	34.3333
																								Cuscuta_newGene_14673	Cuscuta	C048N:1745157-1751159	+	1.87078	2.17508	0.0361143	853.333	868.333	16.6667
																								Cuscuta_newGene_14676	Cuscuta	C048N:1786585-1790517	+	5.93461	3.20434	0.0648943	949.667	462.333	9.66667
																								Cuscuta_newGene_14678	Cuscuta	C048N:1792208-1795682	-	25.9919	17.0279	0.213391	3590.67	2164.33	27.6667
																								Cuscuta_newGene_1468	Cuscuta	C014N:878502-885416	-	4.31925	3.50705	0.083191	807.333	589	15.6667
																								Cuscuta_newGene_14689	Cuscuta	C048N:1837047-1842454	+	4.44903	4.05898	0.0686723	1052.33	863	15.6667
																								Cuscuta_newGene_1469	Cuscuta	C000N:8617919-8627845	-	5.57136	4.5702	0.0863457	1762.67	1341.33	28
																								Cuscuta_newGene_14697	Cuscuta	C049N:1235-7890	+	10.7707	8.15872	0.0860257	1933	1343.33	14.6667
																								Cuscuta_newGene_1470	Cuscuta	C014N:886775-891501	+	22.8086	16.9896	0.183931	3068	2047	22.6667
																								Cuscuta_newGene_14703	Cuscuta	C049N:26317-29204	+	10.9986	7.03351	0.0507533	1427.33	829	6.66667
																								Cuscuta_newGene_14706	Cuscuta	C049N:35311-42070	-	25.7257	18.286	0.216587	5026.33	3198.33	38.3333
																								Cuscuta_newGene_14711	Cuscuta	C049N:62648-64691	+	1.73885	1.51268	0.0501747	163.667	130.333	4.66667
																								Cuscuta_newGene_14715	Cuscuta	C049N:77859-82762	-	64.9737	35.1532	0.29882	8430.33	4057.67	35.3333
																								Cuscuta_newGene_14717	Cuscuta	C049N:85712-88647	-	63.0898	33.0788	0.315188	9473.67	4392	41
																								Cuscuta_newGene_14718	Cuscuta	C049N:94197-98358	-	13.8361	9.17491	0.100917	1108.33	656.333	7.66667
																								Cuscuta_newGene_1472	Cuscuta	C014N:894101-903469	-	39.5142	23.928	0.374774	9094.67	5356.67	93
																								Cuscuta_newGene_14725	Cuscuta	C049N:122657-123953	-	219.095	131.454	0.76026	13177.7	7268.33	43.3333
																								Cuscuta_newGene_14726	Cuscuta	C049N:125685-128274	+	54.918	27.4829	0.217178	3631.67	1657.67	13.6667
																								Cuscuta_newGene_14728	Cuscuta	C049N:149889-154108	+	1.19934	8.22053	0.84592	210	1306.33	132.667
																								Cuscuta_newGene_14735	Cuscuta	C049N:188577-206228	-	27.1007	17.114	0.204659	18316.3	10212	123.667
																								Cuscuta_newGene_14737	Cuscuta	C049N:232229-247580	+	13.9836	7.08613	0.065077	2784.33	1286	16.3333
																								Cuscuta_newGene_14741	Cuscuta	C049N:258346-262902	-	12.0665	16.5994	0.165758	3266	4124	44.6667
																								Cuscuta_newGene_14754	Cuscuta	C049N:339323-350435	-	21.7819	8.85567	0.0739987	5043.67	1855.33	15.6667
																								Cuscuta_newGene_14755	Cuscuta	C049N:352322-356740	-	8.98744	8.66379	0.0449913	2927	2537.67	14.3333
																								Cuscuta_newGene_14756	Cuscuta	C049N:352322-356367	+	8.86042	7.19196	0.186684	2547	1897.33	49.6667
																								Cuscuta_newGene_14758	Cuscuta	C049N:360561-366285	-	5.09859	3.91191	0.0732073	1091.67	726.667	17
																								Cuscuta_newGene_14761	Cuscuta	C049N:381608-387666	+	13.4135	8.51718	0.11942	2698.67	1517.33	26
																								Cuscuta_newGene_14762	Cuscuta	C049N:388945-392200	+	3.921	2.85093	0.0509247	551	374.667	9.33333
																								Cuscuta_newGene_14765	Cuscuta	C049N:396913-402532	-	12.1039	7.17697	0.072376	2327.33	1240	13
																								Cuscuta_newGene_14766	Cuscuta	C049N:405601-409772	+	7.26002	7.22887	0.080528	1510.33	1338	15
																								Cuscuta_newGene_14767	Cuscuta	C049N:410374-414065	-	11.7086	16.4973	0.422179	1961.33	2446	62
																								Cuscuta_newGene_14770	Cuscuta	C049N:441866-466792	-	7.73722	8.59102	0.15743	3496.33	3499.33	62.3333
																								Cuscuta_newGene_14779	Cuscuta	C049N:503248-506184	-	13.1834	9.33446	0.0572143	2422.67	1530	10.3333
																								Cuscuta_newGene_14780	Cuscuta	C049N:509672-518682	-	2.69594	3.45483	0.0719153	352	400.333	11
																								Cuscuta_newGene_14781	Cuscuta	C049N:523882-526196	+	66.1214	34.275	0.285241	8375.67	3935.33	33.3333
																								Cuscuta_newGene_14782	Cuscuta	C049N:527668-532046	+	48.6202	31.4405	0.445916	8460.33	4902.33	68.6667
																								Cuscuta_newGene_14784	Cuscuta	C049N:535449-539392	+	6.75212	4.18794	0.0544483	1441.33	796.667	10
																								Cuscuta_newGene_14785	Cuscuta	C049N:542135-546832	+	56.523	44.2645	0.183982	10834.7	7592.33	31.6667
																								Cuscuta_newGene_14787	Cuscuta	C002N:1206875-1243857	+	8.89921	7.48626	0.151494	3852	3278.33	69.3333
																								Cuscuta_newGene_14789	Cuscuta	C049N:553684-572914	+	5.68148	4.63881	0.073692	4821	3326.33	45
																								Cuscuta_newGene_1479	Cuscuta	C000N:8630626-8637470	-	13.3765	7.01597	0.089965	2736.67	1314	17.6667
																								Cuscuta_newGene_14790	Cuscuta	C049N:553701-572914	-	3.97929	3.58557	0.142994	3253.67	2517.33	31
																								Cuscuta_newGene_14794	Cuscuta	C049N:593151-597057	+	5.57662	3.58129	0.045206	837	475.667	6.66667
																								Cuscuta_newGene_14796	Cuscuta	C049N:599398-605469	-	34.2386	20.0564	0.154137	4747.33	2513	20.6667
																								Cuscuta_newGene_14800	Cuscuta	C049N:639673-642140	+	28.5966	11.4089	0.086674	2527.33	965.333	10
																								Cuscuta_newGene_14803	Cuscuta	C049N:646518-648313	-	344.858	145.013	0.940778	25197.7	9827.67	63
																								Cuscuta_newGene_14805	Cuscuta	C049N:652390-657034	-	14.8146	8.74675	0.0647823	2650	1448.67	13
																								Cuscuta_newGene_14812	Cuscuta	C049N:696056-698821	+	41.7191	19.537	0.274504	4466.67	1850.67	25.3333
																								Cuscuta_newGene_14815	Cuscuta	C049N:701408-703725	-	71.5985	23.1797	0.226863	4143.67	1225	12
																								Cuscuta_newGene_14825	Cuscuta	C049N:741304-745318	-	66.9341	53.4748	0.531092	14613.7	10196.7	104.667
																								Cuscuta_newGene_14826	Cuscuta	C049N:749044-757731	-	5.36402	5.72412	0.05616	1689	1625.33	16.3333
																								Cuscuta_newGene_14831	Cuscuta	C049N:791722-797513	-	15.3426	10.3441	0.11519	3012.67	1765.33	22
																								Cuscuta_newGene_14833	Cuscuta	C049N:805427-810771	-	52.3329	35.0554	0.236906	8513.33	5049.33	34.6667
																								Cuscuta_newGene_14837	Cuscuta	C049N:836412-851124	-	141.831	95.1519	0.601723	13995	8552.33	55.3333
																								Cuscuta_newGene_14844	Cuscuta	C049N:899167-903104	+	20.8569	13.8333	0.106915	3831	2385.67	20
																								Cuscuta_newGene_14846	Cuscuta	C049N:911492-915629	+	25.74	8.13238	0.079311	5966	1662	17.3333
																								Cuscuta_newGene_14848	Cuscuta	C049N:917354-921315	+	4.15014	3.19997	0.0544003	1055	736	13.3333
																								Cuscuta_newGene_14849	Cuscuta	C049N:922503-927119	+	6.71106	2.8213	0.0621433	1720	608	17.3333
																								Cuscuta_newGene_14854	Cuscuta	C049N:945900-949388	-	205.99	123.325	0.398509	35038	18531.7	61.6667
																								Cuscuta_newGene_14855	Cuscuta	C049N:951283-966266	-	37.9414	17.5419	0.168381	7879.33	3311.33	33.6667
																								Cuscuta_newGene_14864	Cuscuta	C049N:995668-999714	+	15.0826	7.73415	0.135478	3161.67	1514	27.3333
																								Cuscuta_newGene_14865	Cuscuta	C049N:1002552-1008944	-	0.061392	2.49799	0.241702	9	290	28.3333
																								Cuscuta_newGene_14867	Cuscuta	C049N:1030508-1038575	+	6.40143	4.9407	0.0536547	3771.67	2590	28.6667
																								Cuscuta_newGene_14868	Cuscuta	C049N:1030509-1038575	-	11.3057	13.0304	0.207208	5046.67	5142.67	82.6667
																								Cuscuta_newGene_14877	Cuscuta	C049N:1077364-1085281	+	4.79513	5.86279	0.097351	2864.33	2855	49.6667
																								Cuscuta_newGene_14881	Cuscuta	C049N:1116640-1119243	+	0.283095	1.22206	0.0814957	34.3333	124.667	8.33333
																								Cuscuta_newGene_14882	Cuscuta	C049N:1134014-1136271	+	0	4.6764	0.519685	0	365.333	39
																								Cuscuta_newGene_14884	Cuscuta	C000N:2205243-2206967	+	2.90775	2.90434	0.202827	381.333	351.667	24
																								Cuscuta_newGene_14886	Cuscuta	C049N:1146190-1150849	+	10.2785	5.85309	0.07214	2495.33	1285.33	16.6667
																								Cuscuta_newGene_14891	Cuscuta	C049N:1177171-1184606	+	6.13396	8.75064	0.210961	2874.33	3515	84.6667
																								Cuscuta_newGene_14892	Cuscuta	C049N:1182456-1186344	-	146.029	68.4642	0.452452	30975.3	12949	86
																								Cuscuta_newGene_14894	Cuscuta	C049N:1197564-1199193	-	3.69347	7.73376	0.224719	479	879.667	25
																								Cuscuta_newGene_14898	Cuscuta	C049N:1225728-1231943	+	8.23631	7.16604	0.0858583	2392.67	1757.67	22
																								Cuscuta_newGene_14902	Cuscuta	C049N:1248284-1268901	-	10.1568	21.891	0.572388	6084	12986	286.667
																								Cuscuta_newGene_14908	Cuscuta	C049N:1277241-1285608	-	2.9943	2.61293	0.0576163	1099.67	989	19.3333
																								Cuscuta_newGene_1491	Cuscuta	C014N:974559-984021	+	42.5318	22.1565	0.240566	6062	2810.67	31.3333
																								Cuscuta_newGene_14910	Cuscuta	C049N:1287039-1292060	-	28.5265	24.0677	0.174698	5917.67	4465.33	34
																								Cuscuta_newGene_14918	Cuscuta	C049N:1337872-1340148	+	41.5675	14.9442	0.167172	4063	1309	15.3333
																								Cuscuta_newGene_14925	Cuscuta	C049N:1426739-1436840	-	5.58991	4.92362	0.0618613	2101.33	1679.67	24
																								Cuscuta_newGene_14928	Cuscuta	C049N:1450677-1453579	-	22.3334	10.2651	0.0480937	4222.67	1720	8.66667
																								Cuscuta_newGene_1493	Cuscuta	C014N:994213-1004131	-	6.2068	4.74615	0.0686173	2618.67	1792	31
																								Cuscuta_newGene_1495	Cuscuta	C014N:1012026-1018234	+	20.8353	11.9737	0.157481	5662.33	2779.67	40.3333
																								Cuscuta_newGene_14950	Cuscuta	C049N:1588706-1599230	+	57.3187	36.0462	0.503178	10517	6051	85
																								Cuscuta_newGene_14952	Cuscuta	C049N:1609440-1616134	+	3.7616	3.03021	0.0619303	1118.67	817.333	19.6667
																								Cuscuta_newGene_14953	Cuscuta	C049N:1615857-1620210	-	10.9626	10.4055	0.166122	2269.33	1932	32.6667
																								Cuscuta_newGene_14968	Cuscuta	C049N:1700177-1720381	-	3.38959	4.35461	0.0797127	1328.33	1447	33
																								Cuscuta_newGene_14971	Cuscuta	C049N:1724680-1734565	-	16.9211	10.3797	0.12029	8486	4823.33	60.3333
																								Cuscuta_newGene_14976	Cuscuta	C049N:1759930-1762348	+	32.9628	15.8578	0.203218	3298	1436	19.6667
																								Cuscuta_newGene_14977	Cuscuta	C049N:1762676-1765818	-	8.01255	4.44365	0.143603	1773.67	895.333	28
																								Cuscuta_newGene_14984	Cuscuta	C049N:1790557-1794311	-	4.58898	8.00216	0.053247	1051.67	1593.67	12
																								Cuscuta_newGene_14986	Cuscuta	C049N:1802880-1808450	-	18.5544	8.24518	0.105549	2242	951.667	16
																								Cuscuta_newGene_14987	Cuscuta	C049N:1810943-1828958	-	5.88532	4.7842	0.086924	1505	1171.33	24.3333
																								Cuscuta_newGene_14993	Cuscuta	C000N:2222342-2230876	-	2.67751	2.73036	0.043595	1484.67	1229.67	19.3333
																								Cuscuta_newGene_14999	Cuscuta	C050N:49004-52708	+	17.8785	8.80771	0.0707797	1355.67	602	5.33333
																								Cuscuta_newGene_150	Cuscuta	C013N:3003622-3007849	+	19.2505	14.5371	0.156899	3146.67	2118.67	24.3333
																								Cuscuta_newGene_15008	Cuscuta	C050N:106383-111649	+	13.899	7.36554	0.0878337	2111	1067	16.3333
																								Cuscuta_newGene_1501	Cuscuta	C014N:1053043-1059438	+	9.46778	6.04625	0.0403373	1928.67	1037	8.66667
																								Cuscuta_newGene_15014	Cuscuta	C050N:183103-189485	-	11.4383	8.03952	0.124478	2095.33	1683.33	24
																								Cuscuta_newGene_15015	Cuscuta	C050N:193725-195446	+	107.742	153.297	3.4385	12376	15431.3	337.333
																								Cuscuta_newGene_15017	Cuscuta	C050N:196058-199413	+	3.12594	3.03534	0.0777317	512.667	440.667	14
																								Cuscuta_newGene_1502	Cuscuta	C014N:1059848-1064591	+	41.0013	15.9928	0.096884	3908.67	1389	9.33333
																								Cuscuta_newGene_15022	Cuscuta	C050N:234703-246911	+	16.3488	10.3213	0.114515	5959.33	3341.33	38.6667
																								Cuscuta_newGene_15025	Cuscuta	C050N:256780-260375	+	31.2119	17.2439	0.112114	4491.33	2256.67	14.6667
																								Cuscuta_newGene_15027	Cuscuta	C002N:1374760-1377970	+	11.0059	12.5009	0.0689993	1251	1251.67	8
																								Cuscuta_newGene_15029	Cuscuta	C050N:332112-340243	-	7.07749	5.86084	0.149907	1426.67	1027.67	25.3333
																								Cuscuta_newGene_15035	Cuscuta	C050N:397366-402853	+	6.84905	4.51355	0.142318	1327.67	840.667	17.3333
																								Cuscuta_newGene_15037	Cuscuta	C050N:434872-438388	+	57.4625	12.3896	0.0690657	12892	2469	14.6667
																								Cuscuta_newGene_15040	Cuscuta	C050N:502427-508596	-	10.7233	53.5355	0.776159	968	4304	62
																								Cuscuta_newGene_15044	Cuscuta	C050N:517485-522854	-	24.3023	14.4098	0.090086	7123.67	3805.33	25.6667
																								Cuscuta_newGene_15045	Cuscuta	C050N:525550-541984	+	16.0396	10.6645	0.137569	4410.33	2642.67	30
																								Cuscuta_newGene_15053	Cuscuta	C050N:572118-577474	-	19.3223	16.2486	0.19257	2575	1950	25.6667
																								Cuscuta_newGene_15064	Cuscuta	C050N:704811-713404	-	33.4471	14.0741	0.137962	4732.67	1788.33	18
																								Cuscuta_newGene_15065	Cuscuta	C050N:719968-728279	+	4.85622	4.04738	0.0746287	1181.33	887.667	18
																								Cuscuta_newGene_15070	Cuscuta	C050N:758007-771193	-	24.5335	19.4201	0.237865	6084.33	4297.33	56
																								Cuscuta_newGene_15071	Cuscuta	C002N:1398508-1405596	+	7.40909	6.14112	0.06439	1638	1214	13
																								Cuscuta_newGene_15079	Cuscuta	C050N:879563-884283	+	12.6989	11.1647	0.227993	1452.67	1250.67	31.6667
																								Cuscuta_newGene_15081	Cuscuta	C050N:906678-911588	+	12.9404	6.92121	0.094834	2375.67	1202	21
																								Cuscuta_newGene_15083	Cuscuta	C050N:914655-931141	+	7.313	6.00031	0.0885473	4092.67	3161	54
																								Cuscuta_newGene_15084	Cuscuta	C050N:943409-947485	-	21.3916	31.924	0.453671	6378.67	8461	124
																								Cuscuta_newGene_15091	Cuscuta	C050N:1085614-1092793	-	5.41719	3.24424	0.056424	1481	909.333	25
																								Cuscuta_newGene_15094	Cuscuta	C050N:1133751-1149972	-	3.44165	4.26839	0.0569383	1649.33	1829.67	31
																								Cuscuta_newGene_15097	Cuscuta	C050N:1193375-1195324	+	2.86299	1.05398	0.0646727	156	56	3
																								Cuscuta_newGene_15102	Cuscuta	C050N:1214098-1222866	-	46.083	27.7579	0.417962	8183.67	4852	60.3333
																								Cuscuta_newGene_15106	Cuscuta	C050N:1245855-1274976	-	1.50837	1.57939	0.0483587	596	692.333	43
																								Cuscuta_newGene_15108	Cuscuta	C050N:1279102-1291615	-	10.186	6.47549	0.0866	2377	1340.67	19.6667
																								Cuscuta_newGene_15110	Cuscuta	C050N:1298098-1300746	-	8.70219	6.58251	0.194892	1166.33	799.333	25.6667
																								Cuscuta_newGene_15118	Cuscuta	C050N:1394308-1404886	-	21.3057	15.6349	0.249428	4084.33	2796.33	43.6667
																								Cuscuta_newGene_15122	Cuscuta	C050N:1427614-1452914	-	16.0347	15.0467	0.226526	8031.67	6733	100.333
																								Cuscuta_newGene_15124	Cuscuta	C050N:1463207-1465286	-	66.9239	32.1847	0.339577	8136.33	3509.67	37
																								Cuscuta_newGene_15125	Cuscuta	C050N:1477383-1486886	+	3.09839	2.87072	0.0850607	850	762	25.3333
																								Cuscuta_newGene_1513	Cuscuta	C014N:1098773-1102456	-	26.3681	14.4927	0.18215	4186.33	2072	27.6667
																								Cuscuta_newGene_15134	Cuscuta	C050N:1522510-1536395	-	6.98146	3.33435	0.0634373	1694.33	936.667	17
																								Cuscuta_newGene_1514	Cuscuta	C014N:1107680-1110841	-	31.3729	16.8638	0.20986	2038.33	976.333	12.3333
																								Cuscuta_newGene_15143	Cuscuta	C050N:1573141-1576950	-	16.0684	10.8559	0.131309	3671	2210	28.3333
																								Cuscuta_newGene_15144	Cuscuta	C050N:1587499-1591242	-	23.1054	24.5318	0.573329	2486.33	3030	85
																								Cuscuta_newGene_15152	Cuscuta	C050N:1686215-1690061	+	110.848	58.9579	0.34809	8908.33	4288.67	25.6667
																								Cuscuta_newGene_15157	Cuscuta	C051N:46010-50740	+	34.8572	24.7142	0.221279	5957.67	3805.67	37.6667
																								Cuscuta_newGene_15158	Cuscuta	C051N:52057-99080	+	22.3292	21.3691	0.262871	10113.7	8475.33	101
																								Cuscuta_newGene_15170	Cuscuta	C002N:1451970-1457905	-	3.76858	3.81094	0.087494	832	748.333	18.6667
																								Cuscuta_newGene_15181	Cuscuta	C002N:1458996-1472874	+	9.95872	7.01083	0.0611007	2261.33	1578.67	18
																								Cuscuta_newGene_15182	Cuscuta	C051N:269165-274683	-	17.6349	12.3377	0.188159	2387	1519.67	29.3333
																								Cuscuta_newGene_15183	Cuscuta	C051N:280594-285991	-	5.75397	3.09854	0.0491897	1806	850.333	17
																								Cuscuta_newGene_15189	Cuscuta	C051N:446190-451545	+	212.333	98.2157	0.71417	29932.7	12527	91.3333
																								Cuscuta_newGene_15194	Cuscuta	C051N:517890-524269	+	7.61869	7.12291	0.065156	1648.67	1355.33	14
																								Cuscuta_newGene_15226	Cuscuta	C051N:750582-753042	+	3.93526	3.98047	0.0445447	426.333	406.333	8.66667
																								Cuscuta_newGene_15227	Cuscuta	C051N:754427-758172	-	4.28105	8.72905	0.28064	915.333	1765.67	58
																								Cuscuta_newGene_15233	Cuscuta	C051N:834631-849262	+	9.60228	10.8382	0.283172	2976	3163.33	76
																								Cuscuta_newGene_15244	Cuscuta	C051N:945572-949556	+	36.3569	21.827	0.155871	5787.33	3245	24.3333
																								Cuscuta_newGene_15252	Cuscuta	C051N:1014721-1046348	-	3.46047	3.34815	0.095078	1196	1274	35
																								Cuscuta_newGene_15259	Cuscuta	C051N:1099263-1107844	+	19.8607	20.7093	0.131352	3325.67	3114.67	21
																								Cuscuta_newGene_15268	Cuscuta	C051N:1157166-1162457	+	72.2514	39.2494	0.302683	15877	7630.33	66.3333
																								Cuscuta_newGene_15269	Cuscuta	C002N:1513508-1532334	+	28.3905	37.7194	0.970278	9481.67	10392	225
																								Cuscuta_newGene_15271	Cuscuta	C051N:1163932-1171933	-	5.82223	4.53525	0.059665	747	681	20.6667
																								Cuscuta_newGene_15272	Cuscuta	C051N:1181331-1185633	+	14.6559	8.24905	0.179692	3060	1493.33	34.3333
																								Cuscuta_newGene_1528	Cuscuta	C014N:1173443-1177739	-	16.6254	11.0564	0.17278	2733.33	1608	25.6667
																								Cuscuta_newGene_15285	Cuscuta	C051N:1339050-1343738	-	3.00228	3.46658	0.111412	684.333	700.667	24.3333
																								Cuscuta_newGene_15286	Cuscuta	C051N:1352312-1363831	+	7.95646	4.55804	0.0601613	948	480.333	7
																								Cuscuta_newGene_15290	Cuscuta	C051N:1371015-1373794	-	0.130931	0.147289	0.0345127	7	7.33333	1.66667
																								Cuscuta_newGene_15291	Cuscuta	C051N:1374693-1378535	-	77.4641	52.4754	0.375884	6419.67	3876.33	27.6667
																								Cuscuta_newGene_15297	Cuscuta	C051N:1466739-1475650	+	8.73074	7.15536	0.121932	2820.33	2057.33	39
																								Cuscuta_newGene_1530	Cuscuta	C014N:1187612-1197423	-	16.2988	24.0319	0.675051	4325	5925	177
																								Cuscuta_newGene_15306	Cuscuta	C051N:1628248-1637735	+	47.3902	32.1302	0.320728	10324.3	6272.33	70
																								Cuscuta_newGene_15313	Cuscuta	C051N:1718342-1743529	-	26.6843	15.3663	0.148194	9166.33	4738.33	46
																								Cuscuta_newGene_15315	Cuscuta	C051N:1750175-1758483	+	35.3061	23.5196	0.35705	9208	5428.67	79.6667
																								Cuscuta_newGene_15316	Cuscuta	C051N:1762374-1770223	-	21.0292	11.623	0.107604	4480.67	2230.67	25.3333
																								Cuscuta_newGene_15322	Cuscuta	C052N:10570-15527	-	73.7453	45.0737	0.376294	7391.67	4082.33	34.3333
																								Cuscuta_newGene_15326	Cuscuta	C052N:59441-82345	-	20.3176	12.4056	0.124399	3660.67	2021.33	20.6667
																								Cuscuta_newGene_15328	Cuscuta	C052N:94217-108792	-	5.19699	4.90356	0.068178	971	797	12.6667
																								Cuscuta_newGene_15332	Cuscuta	C002N:1545856-1556698	-	57.738	45.9654	0.455195	5379.33	3694.33	42.6667
																								Cuscuta_newGene_15338	Cuscuta	C052N:171924-177310	-	3.80582	3.25185	0.0939773	801	652	25
																								Cuscuta_newGene_15339	Cuscuta	C052N:210377-220040	+	0.148199	10.2046	0.349262	16.3333	1041	36
																								Cuscuta_newGene_15343	Cuscuta	C002N:1563954-1583027	+	6.1152	6.48476	0.122163	2878.33	2653.67	52.6667
																								Cuscuta_newGene_15344	Cuscuta	C052N:231024-239185	-	12.997	24.6108	0.631385	2930.33	5679.33	159.667
																								Cuscuta_newGene_15349	Cuscuta	C052N:282578-286513	-	41.0152	25.1545	0.24462	7727	4293	42.3333
																								Cuscuta_newGene_1535	Cuscuta	C014N:1218335-1226650	-	23.07	23.2809	0.340912	9135.67	9597	152.333
																								Cuscuta_newGene_15350	Cuscuta	C052N:291020-295863	+	1.71041	3.25451	0.156683	315.333	542	27.3333
																								Cuscuta_newGene_15351	Cuscuta	C052N:296230-303158	-	10.2213	6.2032	0.0459193	829.667	456.667	3.66667
																								Cuscuta_newGene_15352	Cuscuta	C052N:306391-316404	-	0.945801	4.62146	0.114698	221.667	976.333	26.6667
																								Cuscuta_newGene_15356	Cuscuta	C052N:327352-341875	-	10.3607	7.59172	0.0485853	1592	1092.67	9.33333
																								Cuscuta_newGene_15357	Cuscuta	C052N:351319-355537	-	151.964	26.2068	0.326868	13752.3	2289.67	30.6667
																								Cuscuta_newGene_1536	Cuscuta	C014N:1218350-1230042	+	11.1476	9.6423	0.122471	4250.33	3449.33	53.3333
																								Cuscuta_newGene_15363	Cuscuta	C052N:385470-394106	+	10.3973	5.43954	0.0423377	3177	1482.33	12.3333
																								Cuscuta_newGene_1537	Cuscuta	C014N:1240764-1256998	-	13.6776	9.45137	0.138736	7833.67	4927.33	75
																								Cuscuta_newGene_15370	Cuscuta	C052N:458779-460383	+	75.096	36.5644	0.246581	4877	2138.67	15.3333
																								Cuscuta_newGene_15372	Cuscuta	C052N:499762-515876	+	61.5044	36.2096	0.382262	7265.67	4018.67	46.3333
																								Cuscuta_newGene_15376	Cuscuta	C052N:533823-540589	-	6.7866	4.24293	0.055526	1287	713.333	10.3333
																								Cuscuta_newGene_15379	Cuscuta	C052N:552108-553442	-	31.1852	18.0543	0.140976	2008	1045	9
																								Cuscuta_newGene_1538	Cuscuta	C014N:1260556-1267766	+	9.53974	5.71564	0.085017	1115.33	590.667	9.33333
																								Cuscuta_newGene_15381	Cuscuta	C052N:556359-565536	-	59.2452	33.7537	0.34175	10875	5395.67	55.3333
																								Cuscuta_newGene_15383	Cuscuta	C052N:586589-592490	+	11.8175	9.52571	0.106112	2218.33	1647.67	24
																								Cuscuta_newGene_15385	Cuscuta	C052N:627749-680344	-	15.6998	13.7295	0.219666	10362.3	7908.33	125
																								Cuscuta_newGene_15396	Cuscuta	C052N:771923-774487	+	11.3486	6.9647	0.0494413	2138	1170.33	9.66667
																								Cuscuta_newGene_15401	Cuscuta	C052N:825798-834832	+	5.21363	3.85837	0.0434843	1399.67	945.333	11.3333
																								Cuscuta_newGene_15402	Cuscuta	C052N:835012-837659	-	283.881	216.025	1.20516	31368	22370.3	128
																								Cuscuta_newGene_15407	Cuscuta	C052N:867497-915706	+	15.7503	9.63158	0.145292	3100.67	1825	30.6667
																								Cuscuta_newGene_15408	Cuscuta	C002N:1623460-1644763	-	2.47763	2.31442	0.0561023	1375	1127.33	28.6667
																								Cuscuta_newGene_15420	Cuscuta	C052N:996697-1002774	+	17.3374	13.2536	0.273552	4476	3099	61.6667
																								Cuscuta_newGene_15421	Cuscuta	C052N:1006626-1016814	+	25.3208	36.8451	0.505885	4996.67	6425.33	90
																								Cuscuta_newGene_15429	Cuscuta	C052N:1062057-1068289	+	48.6435	22.034	0.221041	6840.67	2757.33	27
																								Cuscuta_newGene_1543	Cuscuta	C014N:1295206-1297565	-	209.963	80.0545	0.654397	40527.3	13415.7	104
																								Cuscuta_newGene_15439	Cuscuta	C052N:1180039-1183232	+	1.28614	7.01784	0.214337	88	473.333	15.6667
																								Cuscuta_newGene_1544	Cuscuta	C000N:8654913-8657614	-	192.034	106.072	0.763321	10624	5340	38
																								Cuscuta_newGene_15443	Cuscuta	C052N:1199091-1204803	-	0.0741727	2.07243	0.164755	13	322.333	24.3333
																								Cuscuta_newGene_15445	Cuscuta	C052N:1211992-1218893	-	12.67	12.463	0.20718	1853.33	1670.33	30
																								Cuscuta_newGene_15449	Cuscuta	C052N:1273600-1282252	-	5.93696	9.03652	0.0778633	2816.33	3835.67	37.6667
																								Cuscuta_newGene_15466	Cuscuta	C052N:1443292-1449244	-	27.1437	16.1845	0.210208	4414.33	2398	32
																								Cuscuta_newGene_15469	Cuscuta	C052N:1475237-1478211	-	13.2423	11.0248	0.0733623	1736.67	1280.67	9
																								Cuscuta_newGene_1547	Cuscuta	C014N:1313088-1326055	+	106.12	55.8169	0.487774	12007	5593.33	50
																								Cuscuta_newGene_15475	Cuscuta	C002N:1663058-1714844	+	2.31305	3.12823	0.0456997	558.667	771.333	14
																								Cuscuta_newGene_15478	Cuscuta	C052N:1601399-1602436	-	11.8474	18.0552	0.087346	780.667	1096.67	5.66667
																								Cuscuta_newGene_15480	Cuscuta	C052N:1651673-1657029	-	5.54116	3.82326	0.054068	1159	705.333	11.6667
																								Cuscuta_newGene_15482	Cuscuta	C052N:1671327-1673818	+	18.428	15.0126	0.202209	2098	1548.33	22.6667
																								Cuscuta_newGene_15487	Cuscuta	C052N:1720446-1726437	-	5.39349	5.38576	0.169489	1377	1317	40.3333
																								Cuscuta_newGene_15488	Cuscuta	C053N:37846-42336	+	124.995	54.8768	0.156017	27584	10850.3	31
																								Cuscuta_newGene_15491	Cuscuta	C053N:59833-70383	+	7.71543	5.38578	0.235952	3757	2371	123.333
																								Cuscuta_newGene_15497	Cuscuta	C002N:1729146-1734286	-	15.9572	6.37976	0.0738247	2996.67	1091.67	13
																								Cuscuta_newGene_15507	Cuscuta	C053N:237721-240109	+	5.66437	3.21759	0.051077	972.667	490	8.33333
																								Cuscuta_newGene_15510	Cuscuta	C053N:360326-365797	-	0.00583533	6.65287	0.755203	2	810.667	95.3333
																								Cuscuta_newGene_15517	Cuscuta	C053N:448215-450624	+	13.3114	11.8956	0.157539	1130.33	942.667	13.3333
																								Cuscuta_newGene_15524	Cuscuta	C053N:559041-568974	-	0.104473	11.4033	0.705291	10.6667	948.667	58.6667
																								Cuscuta_newGene_1553	Cuscuta	C014N:1358151-1372059	-	5.85287	4.02014	0.181405	3464.33	2105.67	44
																								Cuscuta_newGene_15532	Cuscuta	C053N:661310-667165	-	17.1731	8.90458	0.126225	4054	1886	26.6667
																								Cuscuta_newGene_15534	Cuscuta	C053N:698354-702130	-	303.071	135.425	0.697815	18388.3	7340.33	38
																								Cuscuta_newGene_1554	Cuscuta	C000N:972760-975724	-	112.073	51.1083	0.306112	7514.67	3108	19
																								Cuscuta_newGene_15543	Cuscuta	C053N:792589-796455	+	34.8246	15.5655	0.102715	2978.67	1203	8.66667
																								Cuscuta_newGene_15544	Cuscuta	C053N:807177-810801	+	0.688563	0.91108	0.0362373	176.333	199.667	9.66667
																								Cuscuta_newGene_15546	Cuscuta	C053N:810898-812661	-	104.008	58.3808	0.258145	9692.33	4894	23
																								Cuscuta_newGene_15552	Cuscuta	C053N:865356-872024	-	4.03966	5.11619	0.171642	1326	1823.67	69
																								Cuscuta_newGene_15559	Cuscuta	C002N:1762910-1767415	+	11.9865	9.06926	0.113167	1568.67	1120.67	14.3333
																								Cuscuta_newGene_15563	Cuscuta	C053N:959458-962956	-	5.93493	5.04935	0.0959577	655.333	516.333	14
																								Cuscuta_newGene_15564	Cuscuta	C053N:977602-981532	+	9.78944	5.27838	0.0660357	2151.67	1045.67	9.33333
																								Cuscuta_newGene_15568	Cuscuta	C053N:1048706-1051311	-	105.59	72.8515	0.435455	14397.3	8485.33	54.3333
																								Cuscuta_newGene_1557	Cuscuta	C014N:1378364-1382306	-	167.468	68.8833	0.67146	16392	5958	58.6667
																								Cuscuta_newGene_15570	Cuscuta	C002N:1783065-1809865	+	3.53198	4.38941	0.143076	1451	1621.33	54
																								Cuscuta_newGene_15578	Cuscuta	C053N:1204353-1207444	-	3.69375	4.45125	0.141567	509	545	19
																								Cuscuta_newGene_1558	Cuscuta	C014N:1383510-1387945	-	5.61523	4.89604	0.0456203	1252	984.333	14
																								Cuscuta_newGene_15581	Cuscuta	C053N:1228882-1232043	+	16.5616	10.4437	0.155269	3651	2056.67	32.6667
																								Cuscuta_newGene_15591	Cuscuta	C002N:1841907-1852787	-	12.9548	8.17331	0.0735687	3738.33	2624.33	30
																								Cuscuta_newGene_15592	Cuscuta	C053N:1356592-1363985	+	130.689	58.7215	0.640355	26890	10748	116.667
																								Cuscuta_newGene_15594	Cuscuta	C053N:1382116-1384122	+	57.4468	30.8703	0.196856	6701	3175.67	21
																								Cuscuta_newGene_1561	Cuscuta	C014N:1405069-1411646	-	12.1482	8.7317	0.112032	1300.67	841.333	12
																								Cuscuta_newGene_15616	Cuscuta	C053N:1589229-1596254	+	8.36361	5.62931	0.0826663	1989.33	1278.33	19.3333
																								Cuscuta_newGene_1562	Cuscuta	C014N:1412565-1421766	-	3.61373	4.75987	0.131623	1635	1868.67	59.3333
																								Cuscuta_newGene_15620	Cuscuta	C053N:1615325-1623367	-	3.8828	2.38486	0.072259	792.667	478.667	17
																								Cuscuta_newGene_15621	Cuscuta	C053N:1629217-1639811	+	44.2102	21.3298	0.216723	7916.67	3454.33	35
																								Cuscuta_newGene_15622	Cuscuta	C053N:1658802-1670459	+	22.4755	14.0189	0.216625	6803	3768	60.3333
																								Cuscuta_newGene_15626	Cuscuta	C053N:1703705-1720906	+	13.8045	11.4582	0.178234	3927.67	3615.33	71
																								Cuscuta_newGene_15637	Cuscuta	C054N:104288-105993	-	59.7094	26.3198	0.096424	2829	1146	4.66667
																								Cuscuta_newGene_15638	Cuscuta	C054N:128378-138920	+	17.1658	13.8093	0.179534	5905.67	4177.67	56.6667
																								Cuscuta_newGene_15639	Cuscuta	C054N:141654-152661	-	14.3597	8.6842	0.0982053	5435.33	2729.33	31.6667
																								Cuscuta_newGene_15646	Cuscuta	C054N:168380-174625	-	6.49931	6.87203	0.104555	1105.67	1051.33	17.6667
																								Cuscuta_newGene_15655	Cuscuta	C002N:1925779-1930169	-	12.4903	8.41706	0.0563893	1505.67	898	6.33333
[truncated: 6,897 more rows]

## Sheet: Table S3
Table S3. List of all mobile lncRNAs and their target genes (Table S3a-b).
Table S3a. Mobile dodder lncRNAs target genes.					Table S3b. Mobile soybean lncRNAs target genes.
lncRNA_ID	Target_genes_ID	Target_type	Mobile target genes		lncRNA_ID	Target_gene_ID	Target_type	Mobile target genes		Note: Target genes of lncRNAs are mobile, represented by "1"; otherwise by "0"
MSTRG.10021.10	C013N0276G1	Cis	1		MSTRG.59621.1	Glyma.09G001000.Wm82.a2.v1	Cis	0
MSTRG.10219.19	C013N0458G1	Cis	1		MSTRG.59621.1	Glyma.09G001200.Wm82.a2.v1	Cis	0
MSTRG.10981.20	C015N0096G1	Cis	0		MSTRG.59621.1	Glyma.09G001100.Wm82.a2.v1	Cis	0
MSTRG.11066.4	C015N0192G1	Cis	0		MSTRG.59621.1	Glyma.09G000400.Wm82.a2.v1	Cis	0
MSTRG.11223.1	C016N0075G1	Cis	0		MSTRG.59621.1	Glyma.09G001300.Wm82.a2.v1	Cis	0
MSTRG.11304.1	C016N0142G1	Cis	1		MSTRG.59621.1	Glyma.09G000600.Wm82.a2.v1	Cis	0
MSTRG.11937.8	C017N0154G1	Cis	1		MSTRG.59621.1	Glyma.09G000500.Wm82.a2.v1	Cis	0
MSTRG.11937.8	C017N0144G1	Cis	1		MSTRG.59621.1	Glyma.09G000100.Wm82.a2.v1	Cis	0
MSTRG.12058.15	C017N0237G1	Cis	0		MSTRG.59621.1	Glyma.09G000900.Wm82.a2.v1	Cis	0
MSTRG.12111.4	C017N0278G1	Cis	1		MSTRG.59621.1	Glyma.09G000300.Wm82.a2.v1	Cis	0
MSTRG.12267.1	C018N0041G1	Cis	1		MSTRG.59621.1	Glyma.09G000800.Wm82.a2.v1	Cis	0
MSTRG.12315.3	C018N0090G1	Cis	1		MSTRG.59621.1	Glyma.09G000700.Wm82.a2.v1	Cis	0
MSTRG.13022.1	C019N0261G1	Cis	0		MSTRG.73474.4	Glyma.13G011600.Wm82.a2.v1	Cis	0
MSTRG.13022.1	C019N0239G1	Cis	0		MSTRG.73474.4	Glyma.13G011900.Wm82.a2.v1	Cis	1
MSTRG.13890.1	C021N0021G1	Cis	1		MSTRG.73474.4	Glyma.13G012100.Wm82.a2.v1	Cis	0
MSTRG.13890.1	C021N0027G1	Cis	1		MSTRG.73474.4	Glyma.13G011100.Wm82.a2.v1	Cis	0
MSTRG.13890.1	C021N0018G1	Cis	1		MSTRG.73474.4	Glyma.13G011400.Wm82.a2.v1	Cis	0
MSTRG.13894.7	C021N0018G1	Cis	1		MSTRG.73474.4	Glyma.13G012300.Wm82.a2.v1	Cis	1
MSTRG.13894.7	C021N0027G1	Cis	1		MSTRG.73474.4	Glyma.13G011800.Wm82.a2.v1	Cis	0
MSTRG.13894.7	C021N0021G1	Cis	1		MSTRG.73474.5	Glyma.13G012300.Wm82.a2.v1	Cis	1
MSTRG.14026.1	C021N0100G1	Cis	1		MSTRG.73474.5	Glyma.13G011800.Wm82.a2.v1	Cis	0
MSTRG.14026.1	C021N0107G1	Cis	0		MSTRG.73474.5	Glyma.13G011600.Wm82.a2.v1	Cis	0
MSTRG.15126.2	C023N0269G1	Cis	0		MSTRG.73474.5	Glyma.13G011900.Wm82.a2.v1	Cis	1
MSTRG.15126.2	C023N0245G1	Cis	0		MSTRG.73474.5	Glyma.13G011100.Wm82.a2.v1	Cis	0
MSTRG.15435.1	C024N0125G1	Cis	0		MSTRG.73474.5	Glyma.13G012100.Wm82.a2.v1	Cis	0
MSTRG.1544.1	C001N0190G1	Cis	1		MSTRG.73479.2	Glyma.13G012100.Wm82.a2.v1	Cis	0
MSTRG.16228.1	C025N0432G1	Cis	1		MSTRG.73479.2	Glyma.13G011100.Wm82.a2.v1	Cis	0
MSTRG.16590.2	C026N0300G1	Cis	0		MSTRG.73479.2	Glyma.13G012300.Wm82.a2.v1	Cis	1
MSTRG.16646.2	C026N0358G1	Cis	0		MSTRG.73582.1	Glyma.13G024300.Wm82.a2.v1	Cis	1
MSTRG.16835.3	C027N0034G1	Cis	1		MSTRG.73582.1	Glyma.13G024100.Wm82.a2.v1	Cis	1
MSTRG.16835.3	C027N0032G1	Cis	0		MSTRG.73582.1	Glyma.13G023200.Wm82.a2.v1	Cis	0
MSTRG.16835.5	C027N0032G1	Cis	0		MSTRG.73582.1	Glyma.13G023900.Wm82.a2.v1	Cis	0
MSTRG.16835.5	C027N0024G1	Cis	0		MSTRG.73583.1	Glyma.13G024100.Wm82.a2.v1	Cis	1
MSTRG.16835.6	C027N0028G1	Cis	0		MSTRG.73583.1	Glyma.13G024300.Wm82.a2.v1	Cis	1
MSTRG.16835.6	C027N0024G1	Cis	0		MSTRG.73583.1	Glyma.13G023200.Wm82.a2.v1	Cis	0
MSTRG.16837.1	C027N0028G1	Cis	0		MSTRG.73583.1	Glyma.13G023900.Wm82.a2.v1	Cis	0
MSTRG.16841.1	C027N0028G1	Cis	0		MSTRG.73583.2	Glyma.13G024300.Wm82.a2.v1	Cis	1
MSTRG.16841.1	C027N0024G1	Cis	0		MSTRG.73583.2	Glyma.13G024100.Wm82.a2.v1	Cis	1
MSTRG.16841.2	C027N0024G1	Cis	0		MSTRG.73583.2	Glyma.13G023200.Wm82.a2.v1	Cis	0
MSTRG.16841.2	C027N0028G1	Cis	0		MSTRG.73583.2	Glyma.13G023900.Wm82.a2.v1	Cis	0
MSTRG.16841.4	C027N0028G1	Cis	0		MSTRG.73583.3	Glyma.13G023900.Wm82.a2.v1	Cis	0
MSTRG.16841.4	C027N0024G1	Cis	0		MSTRG.73583.3	Glyma.13G024300.Wm82.a2.v1	Cis	1
MSTRG.16843.1	C027N0024G1	Cis	0		MSTRG.73583.3	Glyma.13G024100.Wm82.a2.v1	Cis	1
MSTRG.16843.1	C027N0032G1	Cis	0		MSTRG.73583.3	Glyma.13G023200.Wm82.a2.v1	Cis	0
MSTRG.16843.2	C027N0032G1	Cis	0		MSTRG.73583.4	Glyma.13G024100.Wm82.a2.v1	Cis	1
MSTRG.16843.2	C027N0024G1	Cis	0		MSTRG.73583.4	Glyma.13G024300.Wm82.a2.v1	Cis	1
MSTRG.16845.1	C027N0034G1	Cis	1		MSTRG.73583.4	Glyma.13G023200.Wm82.a2.v1	Cis	0
MSTRG.16845.1	C027N0024G1	Cis	0		MSTRG.73583.4	Glyma.13G023900.Wm82.a2.v1	Cis	0
MSTRG.16845.4	C027N0028G1	Cis	0		MSTRG.73584.1	Glyma.13G023900.Wm82.a2.v1	Cis	0
MSTRG.16851.1	C027N0028G1	Cis	0		MSTRG.73584.1	Glyma.13G023200.Wm82.a2.v1	Cis	0
MSTRG.16851.1	C027N0034G1	Cis	1		MSTRG.73584.1	Glyma.13G024300.Wm82.a2.v1	Cis	1
MSTRG.16853.3	C027N0032G1	Cis	0		MSTRG.73584.1	Glyma.13G024100.Wm82.a2.v1	Cis	1
MSTRG.16853.5	C027N0032G1	Cis	0		MSTRG.73590.2	Glyma.13G023900.Wm82.a2.v1	Cis	0
MSTRG.16854.8	C027N0032G1	Cis	0		MSTRG.73590.2	Glyma.13G024300.Wm82.a2.v1	Cis	1
MSTRG.17621.35	C030N0036G1	Cis	0		MSTRG.73590.4	Glyma.13G024300.Wm82.a2.v1	Cis	1
MSTRG.17762.1	C030N0148G1	Cis	1		MSTRG.73590.4	Glyma.13G023900.Wm82.a2.v1	Cis	0
MSTRG.17762.1	C030N0152G1	Cis	0		MSTRG.75652.2	Glyma.13G185100.Wm82.a2.v1	Cis	0
MSTRG.1851.1	C001N0413G1	Cis	0		MSTRG.75652.2	Glyma.13G186300.Wm82.a2.v1	Cis	0
MSTRG.1859.1	C001N0413G1	Cis	0		MSTRG.75652.2	Glyma.13G186500.Wm82.a2.v1	Cis	0
MSTRG.18753.11	C033N0078G1	Cis	1		MSTRG.75652.2	Glyma.13G184900.Wm82.a2.v1	Cis	0
MSTRG.1877.9	C001N0413G1	Cis	0		MSTRG.75652.2	Glyma.13G186900.Wm82.a2.v1	Cis	0
MSTRG.19538.4	C035N0345G1	Cis	0		MSTRG.75652.2	Glyma.13G185300.Wm82.a2.v1	Cis	0
MSTRG.19538.4	C035N0340G1	Cis	0		MSTRG.75652.2	Glyma.13G185200.Wm82.a2.v1	Cis	0
MSTRG.19629.1	C036N0064G1	Cis	0		MSTRG.75652.2	Glyma.13G186800.Wm82.a2.v1	Cis	0
MSTRG.20010.1	C037N0032G1	Cis	0		MSTRG.75652.2	Glyma.13G186700.Wm82.a2.v1	Cis	0
MSTRG.20257.1	C038N0051G1	Cis	0		MSTRG.75652.2	Glyma.13G186600.Wm82.a2.v1	Cis	0
MSTRG.20257.2	C038N0051G1	Cis	0		MSTRG.75652.2	Glyma.13G185000.Wm82.a2.v1	Cis	0
MSTRG.20362.2	C039N0017G1	Cis	1		MSTRG.75652.2	Glyma.13G186200.Wm82.a2.v1	Cis	0
MSTRG.20362.2	C039N0034G1	Cis	1		MSTRG.75652.2	Glyma.13G185500.Wm82.a2.v1	Cis	0
MSTRG.21730.1	C044N0031G1	Cis	1		MSTRG.75652.2	Glyma.13G186400.Wm82.a2.v1	Cis	0
MSTRG.21892.1	C045N0021G1	Cis	1		MSTRG.75652.2	Glyma.13G185400.Wm82.a2.v1	Cis	0
MSTRG.21956.18	C045N0055G1	Cis	1		MSTRG.78090.2	Glyma.14G037300.Wm82.a2.v1	Cis	0
MSTRG.22916.18	C049N0154G1	Cis	0		MSTRG.78090.2	Glyma.14G039100.Wm82.a2.v1	Cis	0
MSTRG.2325.18	C002N0059G1	Cis	1		MSTRG.78090.2	Glyma.14G037400.Wm82.a2.v1	Cis	0
MSTRG.23270.1	C051N0068G1	Cis	0		MSTRG.78090.2	Glyma.14G037200.Wm82.a2.v1	Cis	0
MSTRG.23390.1	C052N0070G1	Cis	0		MSTRG.78090.2	Glyma.14G038500.Wm82.a2.v1	Cis	0
MSTRG.23390.2	C052N0070G1	Cis	0		MSTRG.78090.2	Glyma.14G037000.Wm82.a2.v1	Cis	0
MSTRG.23390.4	C052N0070G1	Cis	0		MSTRG.78090.2	Glyma.14G038800.Wm82.a2.v1	Cis	0
MSTRG.23480.1	C053N0028G1	Cis	0		MSTRG.78090.2	Glyma.14G037100.Wm82.a2.v1	Cis	0
MSTRG.23535.12	C053N0065G1	Cis	0		MSTRG.78090.2	Glyma.14G038300.Wm82.a2.v1	Cis	0
MSTRG.23538.13	C053N0065G1	Cis	0		MSTRG.78090.2	Glyma.14G039000.Wm82.a2.v1	Cis	0
MSTRG.24346.1	C058N0021G1	Cis	0		MSTRG.78090.2	Glyma.14G038200.Wm82.a2.v1	Cis	0
MSTRG.24349.1	C058N0041G1	Cis	0		MSTRG.78090.2	Glyma.14G038900.Wm82.a2.v1	Cis	0
MSTRG.25332.3	C065N0033G1	Cis	1		MSTRG.78090.2	Glyma.14G038000.Wm82.a2.v1	Cis	0
MSTRG.25361.1	C065N0069G1	Cis	1		MSTRG.78090.2	Glyma.14G036900.Wm82.a2.v1	Cis	0
MSTRG.25361.1	C065N0062G1	Cis	1
MSTRG.25361.1	C065N0073G1	Cis	0
MSTRG.25497.3	C066N0038G1	Cis	0
MSTRG.25857.1	C069N0048G1	Cis	1
MSTRG.25857.1	C069N0039G1	Cis	0
MSTRG.26404.1	C073N0001G1	Cis	0
MSTRG.26404.3	C073N0001G1	Cis	0
MSTRG.26407.1	C073N0001G1	Cis	0
MSTRG.26695.10	C075N0030G1	Cis	0
MSTRG.26705.6	C075N0030G1	Cis	0
MSTRG.26765.4	C075N0067G1	Cis	1
MSTRG.26765.4	C075N0072G1	Cis	1
MSTRG.26768.1	C075N0067G1	Cis	1
MSTRG.26768.1	C075N0072G1	Cis	1
MSTRG.27170.1	C079N0043G1	Cis	0
MSTRG.27388.1	C081N0007G1	Cis	1
MSTRG.2764.1	C002N0377G1	Cis	0
MSTRG.28840.6	C100N0013G1	Cis	0
MSTRG.28867.1	C100N0031G1	Cis	0
MSTRG.28867.1	C100N0025G1	Cis	0
MSTRG.29221.7	C109N0014G1	Cis	0
MSTRG.29221.7	C109N0006G1	Cis	0
MSTRG.29334.1	C113N0012G1	Cis	0
MSTRG.29399.27	C115N0019G1	Cis	0
MSTRG.29399.35	C115N0019G1	Cis	0
MSTRG.29399.36	C115N0019G1	Cis	0
MSTRG.29399.37	C115N0019G1	Cis	0
MSTRG.29399.46	C115N0019G1	Cis	0
MSTRG.29399.47	C115N0019G1	Cis	0
MSTRG.29400.3	C115N0019G1	Cis	0
MSTRG.29400.5	C115N0019G1	Cis	0
MSTRG.29435.3	C117N0009G1	Cis	0
MSTRG.29696.1	C131M0031G1	Cis	0
MSTRG.29696.1	C131M0022G1	Cis	1
MSTRG.29696.1	C131M0016G1	Cis	0
MSTRG.29750.20	C135M0033G1	Cis	1
MSTRG.29750.20	C135M0054G1	Cis	1
MSTRG.29750.20	C135M0004G1	Cis	1
MSTRG.29750.20	C135M0027G1	Cis	1
MSTRG.29750.20	C135M0021G1	Cis	1
MSTRG.29750.20	C135M0022G1	Cis	1
MSTRG.29750.24	C135M0021G1	Cis	1
MSTRG.29750.24	C135M0054G1	Cis	1
MSTRG.29750.24	C135M0037G1	Cis	1
MSTRG.29750.24	C135M0033G1	Cis	1
MSTRG.29750.24	C135M0027G1	Cis	1
MSTRG.29750.24	C135M0035G1	Cis	1
MSTRG.29750.24	C135M0050G1	Cis	1
MSTRG.29750.24	C135M0022G1	Cis	1
MSTRG.29750.24	C135M0044G1	Cis	1
MSTRG.29819.19	C140M0022G1	Cis	1
MSTRG.29819.19	C140M0015G1	Cis	1
MSTRG.29819.19	C140M0031G1	Cis	1
MSTRG.29819.19	C140M0003G1	Cis	0
MSTRG.29819.19	C140M0023G1	Cis	1
MSTRG.29819.19	C140M0010G1	Cis	1
MSTRG.29819.19	C140M0030G1	Cis	1
MSTRG.29819.20	C140M0022G1	Cis	1
MSTRG.29819.20	C140M0003G1	Cis	0
MSTRG.29819.20	C140M0031G1	Cis	1
MSTRG.29819.20	C140M0015G1	Cis	1
MSTRG.29819.20	C140M0023G1	Cis	1
MSTRG.29819.20	C140M0030G1	Cis	1
MSTRG.29819.20	C140M0010G1	Cis	1
MSTRG.29846.1	C143M0025G1	Cis	0
MSTRG.29846.2	C143M0025G1	Cis	0
MSTRG.29852.5	C143M0025G1	Cis	0
MSTRG.29852.5	C143M0008G1	Cis	1
MSTRG.29852.5	C143M0013G1	Cis	1
MSTRG.29852.5	C143M0012G1	Cis	1
MSTRG.29852.5	C143M0005G1	Cis	0
MSTRG.29883.1	C149M0028G1	Cis	1
MSTRG.29883.1	C149M0042G1	Cis	0
MSTRG.29883.1	C149M0019G1	Cis	0
MSTRG.29883.1	C149M0035G1	Cis	1
MSTRG.29924.7	C154M0003G1	Cis	0
MSTRG.29924.7	C154M0033G1	Cis	1
MSTRG.30137.1	C208M0010G1	Cis	1
MSTRG.30137.1	C208M0008G1	Cis	1
MSTRG.30137.1	C208M0014G1	Cis	0
MSTRG.30175.12	C222M0005G1	Cis	1
MSTRG.30222.1	C235M0003G1	Cis	1
MSTRG.30222.1	C235M0001G1	Cis	1
MSTRG.30222.1	C235M0011G1	Cis	1
MSTRG.3068.1	C003N0009G1	Cis	1
MSTRG.3068.1	C003N0010G1	Cis	0
MSTRG.3489.1	C003N0349G1	Cis	0
MSTRG.3698.4	C003N0435G1	Cis	0
MSTRG.3833.1	C004N0084G1	Cis	0
MSTRG.394.5	C000N0320G1	Cis	0
MSTRG.4095.8	C004N0300G1	Cis	0
MSTRG.4154.1	C004N0339G1	Cis	0
MSTRG.4433.3	C004N0552G1	Cis	0
MSTRG.4433.4	C004N0552G1	Cis	0
MSTRG.4437.1	C004N0552G1	Cis	0
MSTRG.5527.2	C006N0230G1	Cis	1
MSTRG.5527.2	C006N0215G1	Cis	0
MSTRG.5682.1	C006N0387G1	Cis	0
MSTRG.5798.19	C006N0497G1	Cis	0
MSTRG.5798.19	C006N0500G1	Cis	1
MSTRG.600.1	C000N0524G1	Cis	1
MSTRG.6104.6	C007N0123G1	Cis	1
MSTRG.6104.6	C007N0134G1	Cis	0
MSTRG.6104.6	C007N0121G1	Cis	1
MSTRG.6206.1	C007N0216G1	Cis	0
MSTRG.6206.1	C007N0222G1	Cis	0
MSTRG.6490.1	C007N0445G1	Cis	1
MSTRG.6974.22	C008N0335G1	Cis	0
MSTRG.6974.22	C008N0345G1	Cis	0
MSTRG.6981.1	C008N0335G1	Cis	0
MSTRG.6981.1	C008N0358G1	Cis	1
MSTRG.6997.30	C008N0370G1	Cis	0
MSTRG.6997.30	C008N0364G1	Cis	0
MSTRG.6997.30	C008N0358G1	Cis	1
MSTRG.7041.3	C008N0416G1	Cis	0
MSTRG.7041.5	C008N0416G1	Cis	0
MSTRG.7089.12	C008N0458G1	Cis	1
MSTRG.7101.3	C008N0458G1	Cis	1
MSTRG.7137.1	C008N0515G1	Cis	0
MSTRG.7137.3	C008N0515G1	Cis	0
MSTRG.7257.1	C009N0025G1	Cis	0
MSTRG.7441.1	C009N0177G1	Cis	1
MSTRG.7441.1	C009N0166G1	Cis	0
MSTRG.7441.1	C009N0173G1	Cis	0
MSTRG.9606.1	C012N0416G1	Cis	1
MSTRG.9822.4	C013N0146G1	Cis	0
MSTRG.9837.10	C013N0146G1	Cis	0
MSTRG.9837.2	C013N0146G1	Cis	0
MSTRG.9837.3	C013N0146G1	Cis	0
MSTRG.9837.6	C013N0146G1	Cis	0
MSTRG.10021.10	Cuscuta_newGene_15263	trans	0
MSTRG.10021.10	Glyma.17G093100.Wm82.a2.v1	trans	0
MSTRG.24349.1	Cuscuta_newGene_22025	trans	0
MSTRG.23136.2	Cuscuta_newGene_17733	trans	0
MSTRG.23136.2	Cuscuta_newGene_19196	trans	1
MSTRG.21402.71	Cuscuta_newGene_13268	trans	1
MSTRG.21402.71	Cuscuta_newGene_13269	trans	0
MSTRG.29411.40	Cuscuta_newGene_10521	trans	1
MSTRG.29411.40	Cuscuta_newGene_13562	trans	1
MSTRG.29411.40	Cuscuta_newGene_21918	trans	0
MSTRG.29411.40	Cuscuta_newGene_21920	trans	0
MSTRG.29411.40	Cuscuta_newGene_21923	trans	0
MSTRG.29411.40	Cuscuta_newGene_21925	trans	0
MSTRG.29411.40	Cuscuta_newGene_27202	trans	1
MSTRG.29411.40	Cuscuta_newGene_28856	trans	1
MSTRG.29411.40	Cuscuta_newGene_44322	trans	1
MSTRG.29411.40	Cuscuta_newGene_4892	trans	0
MSTRG.15533.1	Cuscuta_newGene_1881	trans	0
MSTRG.15533.1	Cuscuta_newGene_20190	trans	1
MSTRG.15533.1	Cuscuta_newGene_45706	trans	1
MSTRG.15533.1	Cuscuta_newGene_9657	trans	0
MSTRG.26442.1	Cuscuta_newGene_10358	trans	0
MSTRG.26442.1	Cuscuta_newGene_12044	trans	0
MSTRG.26442.1	Cuscuta_newGene_12742	trans	1
MSTRG.26442.1	Cuscuta_newGene_14897	trans	0
MSTRG.26442.1	Cuscuta_newGene_16133	trans	1
MSTRG.26442.1	Cuscuta_newGene_17011	trans	1
MSTRG.26442.1	Cuscuta_newGene_17652	trans	1
MSTRG.26442.1	Cuscuta_newGene_17710	trans	0
MSTRG.26442.1	Cuscuta_newGene_19086	trans	1
MSTRG.26442.1	Cuscuta_newGene_19523	trans	0
MSTRG.26442.1	Cuscuta_newGene_21502	trans	0
MSTRG.26442.1	Cuscuta_newGene_21734	trans	1
MSTRG.26442.1	Cuscuta_newGene_21805	trans	0
MSTRG.26442.1	Cuscuta_newGene_33594	trans	1
MSTRG.26442.1	Cuscuta_newGene_5771	trans	1
MSTRG.26442.1	Cuscuta_newGene_8954	trans	0
MSTRG.30200.1	Cuscuta_newGene_21833	trans	0
MSTRG.30200.1	Cuscuta_newGene_22406	trans	1
MSTRG.30200.1	Cuscuta_newGene_22451	trans	0
MSTRG.30200.1	Cuscuta_newGene_22517	trans	0
MSTRG.30200.1	Cuscuta_newGene_22568	trans	0
MSTRG.30200.1	Cuscuta_newGene_22597	trans	1
MSTRG.30200.1	Glyma.13G017700.Wm82.a2.v1	trans	0
MSTRG.30200.1	Glyma.13G019800.Wm82.a2.v1	trans	0
MSTRG.30200.1	Glyma.13G024100.Wm82.a2.v1	trans	0
MSTRG.30200.1	Glyma.16G174400.Wm82.a2.v1	trans	0
MSTRG.16841.2	Cuscuta_newGene_22557	trans	1
MSTRG.16841.2	Glyma.13G011800.Wm82.a2.v1	trans	0
MSTRG.16841.2	Glyma.13G018700.Wm82.a2.v1	trans	0
MSTRG.16841.2	Glyma.13G024300.Wm82.a2.v1	trans	0
MSTRG.29400.5	Cuscuta_newGene_21905	trans	1
MSTRG.176.1	Cuscuta_newGene_9259	trans	0
MSTRG.20530.7	Cuscuta_newGene_12315	trans	1
MSTRG.16837.1	Cuscuta_newGene_21837	trans	0
MSTRG.16837.1	Cuscuta_newGene_22438	trans	0
MSTRG.16837.1	Cuscuta_newGene_22588	trans	1
MSTRG.16837.1	Cuscuta_newGene_22702	trans	0
MSTRG.16837.1	Cuscuta_newGene_8352	trans	1
MSTRG.26705.6	Cuscuta_newGene_22236	trans	1
MSTRG.21402.68	Cuscuta_newGene_13268	trans	1
MSTRG.21402.68	Cuscuta_newGene_13269	trans	0
MSTRG.21730.1	Cuscuta_newGene_20655	trans	0
MSTRG.16853.3	Cuscuta_newGene_21323	trans	0
MSTRG.16853.3	Cuscuta_newGene_21539	trans	1
MSTRG.16853.3	Cuscuta_newGene_21541	trans	1
MSTRG.16853.3	Cuscuta_newGene_21835	trans	1
MSTRG.16853.3	Cuscuta_newGene_21836	trans	0
MSTRG.16853.3	Cuscuta_newGene_21839	trans	0
MSTRG.16853.3	Cuscuta_newGene_22405	trans	1
MSTRG.16853.3	Cuscuta_newGene_22413	trans	0
MSTRG.16853.3	Cuscuta_newGene_22440	trans	1
MSTRG.16853.3	Cuscuta_newGene_22442	trans	0
MSTRG.16853.3	Cuscuta_newGene_22515	trans	0
MSTRG.16853.3	Cuscuta_newGene_22584	trans	0
MSTRG.16853.3	Cuscuta_newGene_22659	trans	1
MSTRG.16853.3	Glyma.13G021800.Wm82.a2.v1	trans	0
MSTRG.16853.3	Glyma.13G023200.Wm82.a2.v1	trans	0
MSTRG.16853.3	Glyma.20G167100.Wm82.a2.v1	trans	0
MSTRG.7995.4	Cuscuta_newGene_5953	trans	0
MSTRG.24784.8	Cuscuta_newGene_16934	trans	1
MSTRG.24784.8	Cuscuta_newGene_613	trans	1
MSTRG.24784.8	Glyma.02G225300.Wm82.a2.v1	trans	0
MSTRG.24784.8	Glyma.05G077200.Wm82.a2.v1	trans	0
MSTRG.24784.8	Glyma.09G129300.Wm82.a2.v1	trans	0
MSTRG.24784.8	Glyma.09G242800.Wm82.a2.v1	trans	0
MSTRG.25857.1	Cuscuta_newGene_18097	trans	1
MSTRG.25857.1	Glyma.18G045200.Wm82.a2.v1	trans	0
MSTRG.29400.3	Cuscuta_newGene_21905	trans	1
MSTRG.24980.50	Cuscuta_newGene_14784	trans	1
MSTRG.24980.50	Cuscuta_newGene_19801	trans	1
MSTRG.24980.50	Cuscuta_newGene_20445	trans	0
MSTRG.24980.50	Cuscuta_newGene_2045	trans	0
MSTRG.24980.50	Cuscuta_newGene_2078	trans	0
MSTRG.24980.50	Cuscuta_newGene_2187	trans	1
MSTRG.24980.50	Cuscuta_newGene_2290	trans	1
MSTRG.24980.50	Cuscuta_newGene_39695	trans	0
MSTRG.24980.50	Cuscuta_newGene_5949	trans	1
MSTRG.6.10	Cuscuta_newGene_10084	trans	1
MSTRG.6.10	Cuscuta_newGene_10405	trans	1
MSTRG.6.10	Cuscuta_newGene_10453	trans	0
MSTRG.6.10	Cuscuta_newGene_11425	trans	1
MSTRG.6.10	Cuscuta_newGene_11665	trans	1
MSTRG.6.10	Cuscuta_newGene_11767	trans	0
MSTRG.6.10	Cuscuta_newGene_11922	trans	1
MSTRG.6.10	Cuscuta_newGene_11960	trans	1
MSTRG.6.10	Cuscuta_newGene_12140	trans	0
MSTRG.6.10	Cuscuta_newGene_12649	trans	1
MSTRG.6.10	Cuscuta_newGene_12650	trans	1
MSTRG.6.10	Cuscuta_newGene_12688	trans	1
MSTRG.6.10	Cuscuta_newGene_12829	trans	1
MSTRG.6.10	Cuscuta_newGene_12998	trans	0
MSTRG.6.10	Cuscuta_newGene_13289	trans	1
MSTRG.6.10	Cuscuta_newGene_14157	trans	1
MSTRG.6.10	Cuscuta_newGene_15252	trans	1
MSTRG.6.10	Cuscuta_newGene_1562	trans	1
MSTRG.6.10	Cuscuta_newGene_15881	trans	0
MSTRG.6.10	Cuscuta_newGene_15885	trans	1
MSTRG.6.10	Cuscuta_newGene_1590	trans	0
MSTRG.6.10	Cuscuta_newGene_16260	trans	1
MSTRG.6.10	Cuscuta_newGene_16496	trans	1
MSTRG.6.10	Cuscuta_newGene_1728	trans	1
MSTRG.6.10	Cuscuta_newGene_17688	trans	0
MSTRG.6.10	Cuscuta_newGene_17698	trans	1
MSTRG.6.10	Cuscuta_newGene_17740	trans	0
MSTRG.6.10	Cuscuta_newGene_17822	trans	1
MSTRG.6.10	Cuscuta_newGene_18430	trans	0
MSTRG.6.10	Cuscuta_newGene_18506	trans	0
MSTRG.6.10	Cuscuta_newGene_18544	trans	1
MSTRG.6.10	Cuscuta_newGene_18621	trans	1
MSTRG.6.10	Cuscuta_newGene_18843	trans	0
MSTRG.6.10	Cuscuta_newGene_18878	trans	0
MSTRG.6.10	Cuscuta_newGene_19310	trans	1
MSTRG.6.10	Cuscuta_newGene_19657	trans	1
MSTRG.6.10	Cuscuta_newGene_20440	trans	1
MSTRG.6.10	Cuscuta_newGene_20523	trans	0
MSTRG.6.10	Cuscuta_newGene_20691	trans	1
MSTRG.6.10	Cuscuta_newGene_2109	trans	0
MSTRG.6.10	Cuscuta_newGene_21124	trans	0
MSTRG.6.10	Cuscuta_newGene_21395	trans	1
MSTRG.6.10	Cuscuta_newGene_23011	trans	1
MSTRG.6.10	Cuscuta_newGene_2391	trans	0
MSTRG.6.10	Cuscuta_newGene_2634	trans	0
MSTRG.6.10	Cuscuta_newGene_2879	trans	0
MSTRG.6.10	Cuscuta_newGene_30115	trans	1
MSTRG.6.10	Cuscuta_newGene_30172	trans	1
MSTRG.6.10	Cuscuta_newGene_31783	trans	1
MSTRG.6.10	Cuscuta_newGene_32818	trans	0
MSTRG.6.10	Cuscuta_newGene_33000	trans	0
MSTRG.6.10	Cuscuta_newGene_33445	trans	1
MSTRG.6.10	Cuscuta_newGene_34536	trans	1
MSTRG.6.10	Cuscuta_newGene_34655	trans	0
MSTRG.6.10	Cuscuta_newGene_34764	trans	0
MSTRG.6.10	Cuscuta_newGene_36079	trans	1
MSTRG.6.10	Cuscuta_newGene_37637	trans	1
MSTRG.6.10	Cuscuta_newGene_37818	trans	0
MSTRG.6.10	Cuscuta_newGene_3784	trans	0
MSTRG.6.10	Cuscuta_newGene_3997	trans	1
MSTRG.6.10	Cuscuta_newGene_4315	trans	1
MSTRG.6.10	Cuscuta_newGene_4756	trans	1
MSTRG.6.10	Cuscuta_newGene_48355	trans	1
MSTRG.6.10	Cuscuta_newGene_50255	trans	0
MSTRG.6.10	Cuscuta_newGene_6014	trans	1
MSTRG.6.10	Cuscuta_newGene_6118	trans	0
MSTRG.6.10	Cuscuta_newGene_6613	trans	1
MSTRG.6.10	Cuscuta_newGene_662	trans	1
MSTRG.6.10	Cuscuta_newGene_6898	trans	1
MSTRG.6.10	Cuscuta_newGene_6937	trans	0
MSTRG.6.10	Cuscuta_newGene_6946	trans	0
MSTRG.6.10	Cuscuta_newGene_7406	trans	1
MSTRG.6.10	Cuscuta_newGene_7961	trans	1
MSTRG.6.10	Cuscuta_newGene_9746	trans	1
MSTRG.28594.98	Cuscuta_newGene_21051	trans	0
MSTRG.28594.98	Cuscuta_newGene_21052	trans	0
MSTRG.28594.98	Cuscuta_newGene_21679	trans	0
MSTRG.3489.1	Cuscuta_newGene_10724	trans	0
MSTRG.3489.1	Cuscuta_newGene_12000	trans	1
MSTRG.3489.1	Cuscuta_newGene_12684	trans	0
MSTRG.3489.1	Cuscuta_newGene_13291	trans	0
MSTRG.3489.1	Cuscuta_newGene_13792	trans	1
MSTRG.3489.1	Cuscuta_newGene_16715	trans	0
MSTRG.3489.1	Cuscuta_newGene_17139	trans	0
MSTRG.3489.1	Cuscuta_newGene_20270	trans	0
MSTRG.3489.1	Cuscuta_newGene_21230	trans	0
MSTRG.3489.1	Cuscuta_newGene_21351	trans	0
MSTRG.3489.1	Cuscuta_newGene_21642	trans	0
MSTRG.3489.1	Cuscuta_newGene_2166	trans	0
MSTRG.3489.1	Cuscuta_newGene_2189	trans	0
MSTRG.3489.1	Cuscuta_newGene_21944	trans	1
MSTRG.3489.1	Cuscuta_newGene_22212	trans	0
MSTRG.3489.1	Cuscuta_newGene_22374	trans	0
MSTRG.3489.1	Cuscuta_newGene_24845	trans	0
MSTRG.3489.1	Cuscuta_newGene_25700	trans	0
MSTRG.3489.1	Cuscuta_newGene_26610	trans	0
MSTRG.3489.1	Cuscuta_newGene_26638	trans	1
MSTRG.3489.1	Cuscuta_newGene_27449	trans	1
MSTRG.3489.1	Cuscuta_newGene_43965	trans	0
MSTRG.3489.1	Cuscuta_newGene_8347	trans	0
MSTRG.3489.1	Cuscuta_newGene_8376	trans	0
MSTRG.3489.1	Cuscuta_newGene_8488	trans	0
MSTRG.3489.1	Cuscuta_newGene_8655	trans	1
MSTRG.3489.1	Cuscuta_newGene_8990	trans	0
MSTRG.3489.1	Cuscuta_newGene_9507	trans	1
MSTRG.30236.1	Cuscuta_newGene_22451	trans	0
MSTRG.30236.1	Cuscuta_newGene_8358	trans	1
MSTRG.30236.1	Glyma.13G018700.Wm82.a2.v1	trans	0
MSTRG.11304.1	Cuscuta_newGene_2409	trans	1
MSTRG.10876.1	Cuscuta_newGene_11076	trans	1
MSTRG.10876.1	Cuscuta_newGene_16737	trans	0
MSTRG.10876.1	Cuscuta_newGene_17781	trans	0
MSTRG.10876.1	Cuscuta_newGene_20613	trans	1
MSTRG.10876.1	Cuscuta_newGene_33158	trans	1
MSTRG.10876.1	Cuscuta_newGene_42680	trans	0
MSTRG.10876.1	Cuscuta_newGene_4609	trans	1
MSTRG.10876.1	Cuscuta_newGene_6619	trans	0
MSTRG.10876.1	Cuscuta_newGene_8071	trans	1
MSTRG.10876.1	Cuscuta_newGene_8992	trans	0
MSTRG.23390.1	Cuscuta_newGene_22120	trans	0
MSTRG.20102.5	Cuscuta_newGene_16746	trans	0
MSTRG.20102.5	Cuscuta_newGene_21007	trans	0
MSTRG.20102.5	Cuscuta_newGene_21554	trans	0
MSTRG.20102.5	Cuscuta_newGene_22044	trans	0
MSTRG.20102.5	Cuscuta_newGene_24918	trans	0
MSTRG.20102.5	Cuscuta_newGene_25477	trans	0
MSTRG.20102.5	Cuscuta_newGene_30091	trans	0
MSTRG.4095.8	Cuscuta_newGene_27899	trans	0
MSTRG.4095.8	Glyma.17G093100.Wm82.a2.v1	trans	0
MSTRG.24537.2	Cuscuta_newGene_10133	trans	1
MSTRG.24537.2	Cuscuta_newGene_12239	trans	0
MSTRG.24537.2	Cuscuta_newGene_12614	trans	0
MSTRG.24537.2	Cuscuta_newGene_16484	trans	0
MSTRG.24537.2	Cuscuta_newGene_16786	trans	0
MSTRG.24537.2	Cuscuta_newGene_1738	trans	0
MSTRG.24537.2	Cuscuta_newGene_17711	trans	0
MSTRG.24537.2	Cuscuta_newGene_17738	trans	0
MSTRG.24537.2	Cuscuta_newGene_18359	trans	0
MSTRG.24537.2	Cuscuta_newGene_18526	trans	0
MSTRG.24537.2	Cuscuta_newGene_20488	trans	0
MSTRG.24537.2	Cuscuta_newGene_20847	trans	0
MSTRG.24537.2	Cuscuta_newGene_21344	trans	0
MSTRG.24537.2	Cuscuta_newGene_21547	trans	0
MSTRG.24537.2	Cuscuta_newGene_22094	trans	1
MSTRG.24537.2	Cuscuta_newGene_2221	trans	1
MSTRG.24537.2	Cuscuta_newGene_2347	trans	0
MSTRG.24537.2	Cuscuta_newGene_24949	trans	0
MSTRG.24537.2	Cuscuta_newGene_30183	trans	1
MSTRG.24537.2	Cuscuta_newGene_33681	trans	0
MSTRG.24537.2	Cuscuta_newGene_36261	trans	0
MSTRG.24537.2	Cuscuta_newGene_38698	trans	1
MSTRG.24537.2	Cuscuta_newGene_4669	trans	0
MSTRG.24537.2	Cuscuta_newGene_5174	trans	0
MSTRG.24537.2	Cuscuta_newGene_8651	trans	1
MSTRG.24537.2	Cuscuta_newGene_8885	trans	0
MSTRG.24537.2	Cuscuta_newGene_9022	trans	0
MSTRG.24537.2	Cuscuta_newGene_9517	trans	1
MSTRG.6348.1	Cuscuta_newGene_36157	trans	1
MSTRG.6348.1	Cuscuta_newGene_4595	trans	0
MSTRG.6348.1	Cuscuta_newGene_6879	trans	1
MSTRG.22916.18	Cuscuta_newGene_12087	trans	0
MSTRG.22916.18	Cuscuta_newGene_14903	trans	0
MSTRG.22916.18	Cuscuta_newGene_15731	trans	0
MSTRG.22916.18	Cuscuta_newGene_15883	trans	0
MSTRG.22916.18	Cuscuta_newGene_17183	trans	0
MSTRG.22916.18	Cuscuta_newGene_19422	trans	0
MSTRG.22916.18	Cuscuta_newGene_19748	trans	1
MSTRG.22916.18	Cuscuta_newGene_21548	trans	0
MSTRG.22916.18	Cuscuta_newGene_21731	trans	0
MSTRG.22916.18	Cuscuta_newGene_28825	trans	0
MSTRG.22916.18	Cuscuta_newGene_38423	trans	0
MSTRG.22916.18	Cuscuta_newGene_46499	trans	0
MSTRG.22916.18	Cuscuta_newGene_49552	trans	0
MSTRG.22916.18	Cuscuta_newGene_50709	trans	0
MSTRG.22916.18	Glyma.17G093100.Wm82.a2.v1	trans	0
MSTRG.9249.15	Cuscuta_newGene_47431	trans	0
MSTRG.9249.15	Cuscuta_newGene_7529	trans	0
MSTRG.29399.27	Cuscuta_newGene_21908	trans	1
MSTRG.17628.1	Cuscuta_newGene_9223	trans	1
MSTRG.600.1	Glyma.17G079300.Wm82.a2.v1	trans	0
MSTRG.28594.48	Cuscuta_newGene_21052	trans	0
MSTRG.3267.2	Cuscuta_newGene_11792	trans	1
MSTRG.21402.63	Cuscuta_newGene_13268	trans	1
MSTRG.21402.63	Cuscuta_newGene_13269	trans	0
MSTRG.21402.63	Cuscuta_newGene_15672	trans	1
MSTRG.21402.63	Cuscuta_newGene_16161	trans	1
MSTRG.29411.37	Cuscuta_newGene_10521	trans	1
MSTRG.29411.37	Cuscuta_newGene_13562	trans	1
MSTRG.29411.37	Cuscuta_newGene_21918	trans	0
MSTRG.29411.37	Cuscuta_newGene_21920	trans	0
MSTRG.29411.37	Cuscuta_newGene_21923	trans	0
MSTRG.29411.37	Cuscuta_newGene_21925	trans	0
MSTRG.29411.37	Cuscuta_newGene_27202	trans	1
MSTRG.29411.37	Cuscuta_newGene_28856	trans	1
MSTRG.29411.37	Cuscuta_newGene_44322	trans	1
MSTRG.29411.37	Cuscuta_newGene_4892	trans	0
MSTRG.23390.2	Cuscuta_newGene_22120	trans	0
MSTRG.16950.4	Cuscuta_newGene_21007	trans	0
MSTRG.16950.4	Cuscuta_newGene_21554	trans	0
MSTRG.16950.4	Cuscuta_newGene_25477	trans	0
MSTRG.16950.4	Cuscuta_newGene_30091	trans	0
MSTRG.4856.1	Cuscuta_newGene_13671	trans	0
MSTRG.4856.1	Cuscuta_newGene_14903	trans	0
MSTRG.4856.1	Cuscuta_newGene_15731	trans	0
MSTRG.4856.1	Cuscuta_newGene_20605	trans	0
MSTRG.4856.1	Cuscuta_newGene_21731	trans	0
MSTRG.4856.1	Cuscuta_newGene_2180	trans	0
MSTRG.4856.1	Cuscuta_newGene_24999	trans	0
MSTRG.4856.1	Cuscuta_newGene_8555	trans	0
MSTRG.16845.1	Cuscuta_newGene_22557	trans	1
MSTRG.16845.1	Glyma.13G011800.Wm82.a2.v1	trans	0
MSTRG.16845.1	Glyma.13G018700.Wm82.a2.v1	trans	0
MSTRG.16845.1	Glyma.13G024300.Wm82.a2.v1	trans	0
MSTRG.9822.4	Cuscuta_newGene_21239	trans	0
MSTRG.11066.4	Cuscuta_newGene_15058	trans	0
MSTRG.11066.4	Cuscuta_newGene_17215	trans	1
MSTRG.177.1	Cuscuta_newGene_9151	trans	1
MSTRG.30175.12	C140M0003G1	trans	0
MSTRG.30175.12	Cuscuta_newGene_21181	trans	1
MSTRG.30175.12	Cuscuta_newGene_22612	trans	1
MSTRG.2764.1	Cuscuta_newGene_25980	trans	1
MSTRG.2764.1	Cuscuta_newGene_4455	trans	0
MSTRG.16854.8	Cuscuta_newGene_21833	trans	0
MSTRG.16854.8	Cuscuta_newGene_22406	trans	1
MSTRG.16854.8	Cuscuta_newGene_22451	trans	0
MSTRG.16854.8	Cuscuta_newGene_22517	trans	0
MSTRG.16854.8	Cuscuta_newGene_8358	trans	1
MSTRG.16854.8	Glyma.13G017700.Wm82.a2.v1	trans	0
MSTRG.16854.8	Glyma.13G018700.Wm82.a2.v1	trans	0
MSTRG.16854.8	Glyma.13G019800.Wm82.a2.v1	trans	0
MSTRG.16854.8	Glyma.16G174400.Wm82.a2.v1	trans	0
MSTRG.4170.2	Cuscuta_newGene_10257	trans	0
MSTRG.4170.2	Cuscuta_newGene_13706	trans	0
MSTRG.4170.2	Cuscuta_newGene_13793	trans	0
MSTRG.4170.2	Cuscuta_newGene_15629	trans	0
MSTRG.4170.2	Cuscuta_newGene_16716	trans	0
MSTRG.4170.2	Cuscuta_newGene_17140	trans	0
MSTRG.4170.2	Cuscuta_newGene_21350	trans	0
MSTRG.4170.2	Cuscuta_newGene_21631	trans	0
MSTRG.4170.2	Cuscuta_newGene_2167	trans	0
MSTRG.4170.2	Cuscuta_newGene_22072	trans	0
MSTRG.4170.2	Cuscuta_newGene_7969	trans	1
MSTRG.4170.2	Cuscuta_newGene_8487	trans	0
MSTRG.6864.2	Cuscuta_newGene_11095	trans	1
MSTRG.6864.2	Cuscuta_newGene_17160	trans	0
MSTRG.6864.2	Cuscuta_newGene_2189	trans	0
MSTRG.6864.2	Cuscuta_newGene_49720	trans	0
MSTRG.23093.1	Cuscuta_newGene_15098	trans	0
MSTRG.23093.1	Cuscuta_newGene_15630	trans	0
MSTRG.16950.2	Cuscuta_newGene_21007	trans	0
MSTRG.16950.2	Cuscuta_newGene_21554	trans	0
MSTRG.16950.2	Cuscuta_newGene_25477	trans	0
MSTRG.16950.2	Cuscuta_newGene_30091	trans	0
MSTRG.28914.2	Cuscuta_newGene_19229	trans	0
MSTRG.28914.2	Glyma.04G100900.Wm82.a2.v1	trans	0
MSTRG.28914.2	Glyma.06G128900.Wm82.a2.v1	trans	0
MSTRG.28914.2	Glyma.06G236700.Wm82.a2.v1	trans	0
MSTRG.28914.2	Glyma.20G097200.Wm82.a2.v1	trans	0
MSTRG.11937.8	Cuscuta_newGene_14920	trans	0
MSTRG.11937.8	Cuscuta_newGene_22314	trans	0
MSTRG.11937.8	Cuscuta_newGene_28698	trans	0
MSTRG.11937.8	Cuscuta_newGene_41244	trans	0
MSTRG.11937.8	Cuscuta_newGene_50024	trans	0
MSTRG.11937.8	Cuscuta_newGene_9148	trans	0
MSTRG.7764.6	Cuscuta_newGene_19920	trans	0
MSTRG.7764.14	Cuscuta_newGene_19920	trans	0
MSTRG.4433.4	Cuscuta_newGene_16746	trans	0
MSTRG.4433.4	Cuscuta_newGene_21007	trans	0
MSTRG.4433.4	Cuscuta_newGene_25477	trans	0
MSTRG.4433.4	Cuscuta_newGene_30091	trans	0
MSTRG.26270.4	Cuscuta_newGene_20073	trans	0
MSTRG.26270.4	Cuscuta_newGene_36667	trans	1
MSTRG.29936.1	Cuscuta_newGene_21549	trans	1
MSTRG.29936.1	Cuscuta_newGene_22407	trans	1
MSTRG.29936.1	Cuscuta_newGene_22438	trans	0
MSTRG.29936.1	Cuscuta_newGene_22447	trans	0
MSTRG.29936.1	Cuscuta_newGene_22453	trans	1
MSTRG.29936.1	Cuscuta_newGene_22588	trans	1
MSTRG.29936.1	Cuscuta_newGene_22590	trans	1
MSTRG.16835.3	Cuscuta_newGene_22439	trans	1
MSTRG.16835.3	Cuscuta_newGene_22457	trans	0
MSTRG.16835.3	Cuscuta_newGene_22591	trans	0
MSTRG.16835.3	Cuscuta_newGene_4307	trans	1
MSTRG.16835.3	Cuscuta_newGene_8350	trans	1
MSTRG.16835.3	Cuscuta_newGene_8356	trans	1
MSTRG.16835.3	Glyma.13G011400.Wm82.a2.v1	trans	0
MSTRG.16835.3	Glyma.13G017700.Wm82.a2.v1	trans	0
MSTRG.16835.3	Glyma.13G018700.Wm82.a2.v1	trans	0
MSTRG.16835.3	Glyma.13G019800.Wm82.a2.v1	trans	0
MSTRG.29399.37	Cuscuta_newGene_21908	trans	1
MSTRG.29399.37	Cuscuta_newGene_36110	trans	0
MSTRG.12058.15	Cuscuta_newGene_20869	trans	0
MSTRG.12058.15	Cuscuta_newGene_4137	trans	0
MSTRG.1859.1	Cuscuta_newGene_10125	trans	0
MSTRG.1859.1	Cuscuta_newGene_10209	trans	1
MSTRG.1859.1	Cuscuta_newGene_15920	trans	1
MSTRG.1859.1	Cuscuta_newGene_42037	trans	0
MSTRG.16853.5	Cuscuta_newGene_21323	trans	0
MSTRG.16853.5	Cuscuta_newGene_21539	trans	1
MSTRG.16853.5	Cuscuta_newGene_21835	trans	1
MSTRG.16853.5	Cuscuta_newGene_21839	trans	0
MSTRG.16853.5	Cuscuta_newGene_22405	trans	1
MSTRG.16853.5	Cuscuta_newGene_22413	trans	0
MSTRG.16853.5	Cuscuta_newGene_22440	trans	1
MSTRG.16853.5	Cuscuta_newGene_22442	trans	0
MSTRG.16853.5	Cuscuta_newGene_22515	trans	0
MSTRG.16853.5	Cuscuta_newGene_22659	trans	1
MSTRG.16853.5	Glyma.13G021800.Wm82.a2.v1	trans	0
MSTRG.16853.5	Glyma.13G023200.Wm82.a2.v1	trans	0
MSTRG.16853.5	Glyma.20G167100.Wm82.a2.v1	trans	0
MSTRG.29846.2	Cuscuta_newGene_12790	trans	1
MSTRG.29846.2	Cuscuta_newGene_22221	trans	1
MSTRG.29846.2	Cuscuta_newGene_22275	trans	1
MSTRG.29846.2	Cuscuta_newGene_22325	trans	1
MSTRG.29846.2	Cuscuta_newGene_22367	trans	1
MSTRG.29846.2	Cuscuta_newGene_22368	trans	1
MSTRG.29846.2	Cuscuta_newGene_22508	trans	1
MSTRG.29846.2	Cuscuta_newGene_22568	trans	0
MSTRG.29846.2	Cuscuta_newGene_22597	trans	1
MSTRG.29846.2	Cuscuta_newGene_22612	trans	1
MSTRG.29846.2	Cuscuta_newGene_22614	trans	0
MSTRG.29846.2	Cuscuta_newGene_22649	trans	1
MSTRG.29846.2	Cuscuta_newGene_7025	trans	1
MSTRG.27735.2	Cuscuta_newGene_16788	trans	0
MSTRG.27735.2	Cuscuta_newGene_21726	trans	0
MSTRG.27735.2	Cuscuta_newGene_45438	trans	0
MSTRG.25696.9	Cuscuta_newGene_17924	trans	0
MSTRG.25696.9	Cuscuta_newGene_22025	trans	0
MSTRG.25696.9	Cuscuta_newGene_7307	trans	1
MSTRG.25696.9	Cuscuta_newGene_8592	trans	0
MSTRG.18753.11	Glyma.10G004900.Wm82.a2.v1	trans	0
MSTRG.29241.36	Cuscuta_newGene_15280	trans	0
MSTRG.29241.36	Cuscuta_newGene_2078	trans	0
MSTRG.29241.36	Cuscuta_newGene_21679	trans	0
MSTRG.29241.36	Cuscuta_newGene_46218	trans	1
MSTRG.12924.1	Cuscuta_newGene_4163	trans	1
MSTRG.12924.1	Glyma.02G119200.Wm82.a2.v1	trans	0
MSTRG.29750.20	Cuscuta_newGene_22701	trans	0
MSTRG.29241.29	Cuscuta_newGene_21052	trans	0
MSTRG.29241.29	Cuscuta_newGene_21679	trans	0
MSTRG.4483.1	Glyma.10G004900.Wm82.a2.v1	trans	0
MSTRG.4483.1	Glyma.16G037900.Wm82.a2.v1	trans	0
MSTRG.4483.1	Glyma.16G038000.Wm82.a2.v1	trans	0
MSTRG.12533.11	Cuscuta_newGene_3739	trans	1
MSTRG.23136.1	Cuscuta_newGene_15730	trans	0
MSTRG.23136.1	Cuscuta_newGene_49854	trans	1
MSTRG.23136.1	Cuscuta_newGene_7047	trans	0
MSTRG.23136.1	Cuscuta_newGene_8419	trans	0
MSTRG.23136.1	Cuscuta_newGene_8486	trans	0
MSTRG.3698.4	Cuscuta_newGene_10724	trans	0
MSTRG.3698.4	Cuscuta_newGene_25905	trans	0
MSTRG.3698.4	Cuscuta_newGene_7515	trans	0
MSTRG.16851.1	Cuscuta_newGene_21549	trans	1
MSTRG.16851.1	Cuscuta_newGene_21837	trans	0
MSTRG.16851.1	Cuscuta_newGene_22407	trans	1
MSTRG.16851.1	Cuscuta_newGene_22438	trans	0
MSTRG.16851.1	Cuscuta_newGene_22447	trans	0
MSTRG.16851.1	Cuscuta_newGene_22560	trans	1
MSTRG.16851.1	Cuscuta_newGene_22588	trans	1
MSTRG.16851.1	Cuscuta_newGene_22590	trans	1
MSTRG.16851.1	Cuscuta_newGene_22702	trans	0
MSTRG.16851.1	Glycine_max_newGene_40109	trans	0
MSTRG.16851.1	Cuscuta_newGene_8352	trans	1
MSTRG.2133.1	Cuscuta_newGene_13153	trans	1
MSTRG.28260.1	Cuscuta_newGene_16701	trans	0
MSTRG.28260.1	Cuscuta_newGene_19865	trans	0
MSTRG.10981.2	Cuscuta_newGene_15280	trans	0
MSTRG.10981.2	Cuscuta_newGene_2078	trans	0
MSTRG.26881.2	Cuscuta_newGene_15733	trans	0
MSTRG.26881.2	Cuscuta_newGene_16587	trans	1
MSTRG.26881.2	Cuscuta_newGene_16598	trans	0
MSTRG.26881.2	Cuscuta_newGene_17207	trans	0
MSTRG.26881.2	Cuscuta_newGene_17734	trans	1
MSTRG.26881.2	Cuscuta_newGene_18314	trans	0
MSTRG.26881.2	Cuscuta_newGene_18702	trans	0
MSTRG.26881.2	Cuscuta_newGene_19195	trans	1
MSTRG.26881.2	Cuscuta_newGene_20356	trans	0
MSTRG.26881.2	Cuscuta_newGene_22001	trans	0
MSTRG.26881.2	Cuscuta_newGene_7667	trans	0
MSTRG.26768.1	Cuscuta_newGene_17385	trans	1
MSTRG.26768.1	Cuscuta_newGene_3293	trans	0
MSTRG.26768.1	Cuscuta_newGene_4658	trans	1
MSTRG.2044.5	Cuscuta_newGene_12237	trans	0
MSTRG.29348.1	Cuscuta_newGene_19755	trans	1
MSTRG.29348.1	Cuscuta_newGene_49823	trans	0
MSTRG.20745.1	Cuscuta_newGene_10262	trans	1
MSTRG.20745.1	Cuscuta_newGene_10397	trans	0
MSTRG.20745.1	Cuscuta_newGene_11366	trans	1
MSTRG.20745.1	Cuscuta_newGene_11376	trans	0
MSTRG.20745.1	Cuscuta_newGene_11459	trans	1
MSTRG.20745.1	Cuscuta_newGene_11738	trans	1
MSTRG.20745.1	Cuscuta_newGene_11807	trans	1
MSTRG.20745.1	Cuscuta_newGene_1195	trans	0
MSTRG.20745.1	Cuscuta_newGene_12183	trans	1
MSTRG.20745.1	Cuscuta_newGene_12314	trans	1
MSTRG.20745.1	Cuscuta_newGene_12598	trans	1
MSTRG.20745.1	Cuscuta_newGene_12833	trans	1
MSTRG.20745.1	Cuscuta_newGene_13030	trans	0
MSTRG.20745.1	Cuscuta_newGene_1331	trans	1
MSTRG.20745.1	Cuscuta_newGene_14120	trans	0
MSTRG.20745.1	Cuscuta_newGene_1417	trans	0
MSTRG.20745.1	Cuscuta_newGene_14174	trans	0
MSTRG.20745.1	Cuscuta_newGene_14662	trans	1
MSTRG.20745.1	Cuscuta_newGene_14734	trans	0
MSTRG.20745.1	Cuscuta_newGene_14875	trans	0
MSTRG.20745.1	Cuscuta_newGene_14902	trans	1
MSTRG.20745.1	Cuscuta_newGene_15339	trans	1
MSTRG.20745.1	Cuscuta_newGene_15363	trans	1
MSTRG.20745.1	Cuscuta_newGene_15501	trans	0
MSTRG.20745.1	Cuscuta_newGene_15739	trans	0
MSTRG.20745.1	Cuscuta_newGene_15928	trans	1
MSTRG.20745.1	Cuscuta_newGene_16177	trans	0
MSTRG.20745.1	Cuscuta_newGene_17029	trans	0
MSTRG.20745.1	Cuscuta_newGene_17377	trans	1
MSTRG.20745.1	Cuscuta_newGene_17522	trans	0
MSTRG.20745.1	Cuscuta_newGene_17776	trans	0
MSTRG.20745.1	Cuscuta_newGene_17897	trans	1
MSTRG.20745.1	Cuscuta_newGene_17927	trans	0
MSTRG.20745.1	Cuscuta_newGene_17963	trans	1
MSTRG.20745.1	Cuscuta_newGene_17988	trans	1
MSTRG.20745.1	Cuscuta_newGene_18213	trans	0
MSTRG.20745.1	Cuscuta_newGene_18425	trans	0
MSTRG.20745.1	Cuscuta_newGene_18471	trans	0
MSTRG.20745.1	Cuscuta_newGene_18499	trans	0
MSTRG.20745.1	Cuscuta_newGene_18514	trans	1
MSTRG.20745.1	Cuscuta_newGene_18843	trans	0
MSTRG.20745.1	Cuscuta_newGene_18927	trans	1
MSTRG.20745.1	Cuscuta_newGene_18933	trans	0
MSTRG.20745.1	Cuscuta_newGene_18981	trans	0
MSTRG.20745.1	Cuscuta_newGene_19050	trans	1
MSTRG.20745.1	Cuscuta_newGene_19137	trans	1
MSTRG.20745.1	Cuscuta_newGene_19266	trans	0
MSTRG.20745.1	Cuscuta_newGene_19396	trans	0
MSTRG.20745.1	Cuscuta_newGene_1945	trans	0
MSTRG.20745.1	Cuscuta_newGene_19945	trans	1
MSTRG.20745.1	Cuscuta_newGene_20048	trans	1
MSTRG.20745.1	Cuscuta_newGene_20473	trans	1
MSTRG.20745.1	Cuscuta_newGene_2172	trans	1
MSTRG.20745.1	Cuscuta_newGene_2187	trans	1
MSTRG.20745.1	Cuscuta_newGene_22255	trans	0
MSTRG.20745.1	Cuscuta_newGene_22501	trans	1
MSTRG.20745.1	Cuscuta_newGene_2254	trans	0
MSTRG.20745.1	Cuscuta_newGene_24496	trans	0
MSTRG.20745.1	Cuscuta_newGene_24694	trans	1
MSTRG.20745.1	Cuscuta_newGene_2495	trans	1
MSTRG.20745.1	Cuscuta_newGene_2554	trans	0
MSTRG.20745.1	Cuscuta_newGene_25980	trans	1
MSTRG.20745.1	Cuscuta_newGene_27374	trans	0
MSTRG.20745.1	Cuscuta_newGene_28914	trans	0
MSTRG.20745.1	Cuscuta_newGene_28923	trans	1
MSTRG.20745.1	Cuscuta_newGene_30263	trans	1
MSTRG.20745.1	Cuscuta_newGene_30361	trans	0
MSTRG.20745.1	Cuscuta_newGene_3065	trans	1
MSTRG.20745.1	Cuscuta_newGene_30743	trans	0
MSTRG.20745.1	Cuscuta_newGene_30747	trans	0
MSTRG.20745.1	Cuscuta_newGene_3120	trans	0
MSTRG.20745.1	Cuscuta_newGene_31753	trans	0
MSTRG.20745.1	Cuscuta_newGene_31906	trans	0
MSTRG.20745.1	Cuscuta_newGene_32189	trans	0
MSTRG.20745.1	Cuscuta_newGene_32212	trans	0
MSTRG.20745.1	Cuscuta_newGene_32568	trans	0
MSTRG.20745.1	Cuscuta_newGene_32653	trans	1
MSTRG.20745.1	Cuscuta_newGene_32657	trans	0
MSTRG.20745.1	Cuscuta_newGene_33280	trans	0
MSTRG.20745.1	Cuscuta_newGene_33344	trans	1
MSTRG.20745.1	Cuscuta_newGene_33377	trans	1
MSTRG.20745.1	Cuscuta_newGene_3358	trans	1
MSTRG.20745.1	Cuscuta_newGene_34214	trans	1
MSTRG.20745.1	Cuscuta_newGene_3505	trans	0
MSTRG.20745.1	Cuscuta_newGene_3730	trans	0
MSTRG.20745.1	Cuscuta_newGene_37620	trans	0
MSTRG.20745.1	Cuscuta_newGene_3763	trans	1
MSTRG.20745.1	Cuscuta_newGene_37716	trans	1
MSTRG.20745.1	Cuscuta_newGene_3854	trans	0
MSTRG.20745.1	Cuscuta_newGene_3868	trans	1
MSTRG.20745.1	Cuscuta_newGene_39047	trans	1
MSTRG.20745.1	Cuscuta_newGene_39414	trans	0
MSTRG.20745.1	Cuscuta_newGene_39563	trans	0
MSTRG.20745.1	Cuscuta_newGene_39885	trans	1
MSTRG.20745.1	Cuscuta_newGene_40246	trans	0
MSTRG.20745.1	Cuscuta_newGene_41012	trans	0
MSTRG.20745.1	Cuscuta_newGene_41323	trans	0
MSTRG.20745.1	Cuscuta_newGene_4261	trans	0
MSTRG.20745.1	Cuscuta_newGene_42987	trans	1
MSTRG.20745.1	Cuscuta_newGene_42991	trans	0
MSTRG.20745.1	Cuscuta_newGene_43032	trans	1
MSTRG.20745.1	Cuscuta_newGene_4311	trans	1
MSTRG.20745.1	Cuscuta_newGene_4340	trans	0
MSTRG.20745.1	Cuscuta_newGene_4348	trans	0
MSTRG.20745.1	Cuscuta_newGene_43615	trans	1
MSTRG.20745.1	Cuscuta_newGene_44326	trans	0
MSTRG.20745.1	Cuscuta_newGene_44448	trans	0
MSTRG.20745.1	Cuscuta_newGene_45117	trans	1
MSTRG.20745.1	Cuscuta_newGene_45667	trans	1
MSTRG.20745.1	Cuscuta_newGene_46870	trans	0
MSTRG.20745.1	Cuscuta_newGene_50014	trans	0
MSTRG.20745.1	Cuscuta_newGene_5020	trans	0
MSTRG.20745.1	Cuscuta_newGene_5372	trans	0
MSTRG.20745.1	Cuscuta_newGene_5399	trans	0
MSTRG.20745.1	Cuscuta_newGene_5440	trans	1
MSTRG.20745.1	Cuscuta_newGene_5587	trans	1
MSTRG.20745.1	Cuscuta_newGene_6193	trans	0
MSTRG.20745.1	Cuscuta_newGene_6212	trans	1
MSTRG.20745.1	Cuscuta_newGene_6214	trans	0
MSTRG.20745.1	Cuscuta_newGene_6455	trans	0
MSTRG.20745.1	Cuscuta_newGene_6643	trans	1
MSTRG.20745.1	Cuscuta_newGene_7406	trans	1
MSTRG.20745.1	Cuscuta_newGene_7561	trans	0
MSTRG.20745.1	Cuscuta_newGene_7746	trans	0
MSTRG.20745.1	Cuscuta_newGene_8005	trans	0
MSTRG.20745.1	Cuscuta_newGene_8168	trans	0
MSTRG.20745.1	Cuscuta_newGene_8241	trans	1
MSTRG.20745.1	Cuscuta_newGene_8506	trans	0
MSTRG.20745.1	Cuscuta_newGene_8619	trans	0
MSTRG.20745.1	Cuscuta_newGene_9084	trans	1
MSTRG.20745.1	Cuscuta_newGene_9259	trans	0
MSTRG.20745.1	Cuscuta_newGene_9577	trans	0
MSTRG.20745.1	Cuscuta_newGene_9581	trans	0
MSTRG.20745.1	Cuscuta_newGene_9820	trans	1
MSTRG.20532.1	Cuscuta_newGene_10995	trans	1
MSTRG.20532.1	Cuscuta_newGene_12315	trans	1
MSTRG.20532.1	Cuscuta_newGene_17776	trans	0
MSTRG.20532.1	Cuscuta_newGene_6109	trans	0
MSTRG.16845.4	Cuscuta_newGene_22557	trans	1
MSTRG.16845.4	Glyma.13G011800.Wm82.a2.v1	trans	0
MSTRG.16845.4	Glyma.13G018700.Wm82.a2.v1	trans	0
MSTRG.16845.4	Glyma.13G024300.Wm82.a2.v1	trans	0
MSTRG.29696.1	C186M0021G1	trans	0
MSTRG.16841.4	Cuscuta_newGene_21841	trans	0
MSTRG.16841.4	Cuscuta_newGene_22457	trans	0
MSTRG.16841.4	Cuscuta_newGene_22557	trans	1
MSTRG.16841.4	Cuscuta_newGene_22591	trans	0
MSTRG.16841.4	Cuscuta_newGene_8350	trans	1
MSTRG.16841.4	Cuscuta_newGene_8356	trans	1
MSTRG.16841.4	Glyma.13G011800.Wm82.a2.v1	trans	0
MSTRG.16841.4	Glyma.13G011900.Wm82.a2.v1	trans	0
MSTRG.16841.4	Glyma.13G012300.Wm82.a2.v1	trans	0
MSTRG.16841.4	Glyma.13G017700.Wm82.a2.v1	trans	0
MSTRG.16841.4	Glyma.13G018700.Wm82.a2.v1	trans	0
MSTRG.16841.4	Glyma.13G019800.Wm82.a2.v1	trans	0
MSTRG.16841.4	Glyma.13G024300.Wm82.a2.v1	trans	0
MSTRG.25696.2	Cuscuta_newGene_17924	trans	0
MSTRG.25696.2	Cuscuta_newGene_22025	trans	0
MSTRG.25696.2	Cuscuta_newGene_7307	trans	1
MSTRG.25696.2	Cuscuta_newGene_8592	trans	0
MSTRG.29852.5	Cuscuta_newGene_22221	trans	1
MSTRG.29852.5	Cuscuta_newGene_22222	trans	0
MSTRG.29852.5	Cuscuta_newGene_22330	trans	1
MSTRG.29852.5	Cuscuta_newGene_22331	trans	1
MSTRG.29852.5	Cuscuta_newGene_22368	trans	1
MSTRG.29852.5	Cuscuta_newGene_22429	trans	1
MSTRG.29852.5	Cuscuta_newGene_22567	trans	1
MSTRG.29852.5	Cuscuta_newGene_22597	trans	1
MSTRG.29852.5	Cuscuta_newGene_22598	trans	1
MSTRG.29852.5	Cuscuta_newGene_7024	trans	0
MSTRG.12267.1	Cuscuta_newGene_22025	trans	0
MSTRG.12267.1	Cuscuta_newGene_31556	trans	0
MSTRG.30247.1	Cuscuta_newGene_12514	trans	1
MSTRG.30247.1	Cuscuta_newGene_22368	trans	1
MSTRG.30247.1	Cuscuta_newGene_7024	trans	0
MSTRG.21402.60	Cuscuta_newGene_13268	trans	1
MSTRG.21402.60	Cuscuta_newGene_13269	trans	0
MSTRG.21402.60	Cuscuta_newGene_15672	trans	1
MSTRG.21402.60	Cuscuta_newGene_16161	trans	1
MSTRG.17222.1	Cuscuta_newGene_21378	trans	1
MSTRG.17222.1	Cuscuta_newGene_21825	trans	0
MSTRG.17222.1	Cuscuta_newGene_8011	trans	1
MSTRG.20888.1	Glyma.05G134100.Wm82.a2.v1	trans	0
MSTRG.10219.19	Cuscuta_newGene_899	trans	1
MSTRG.29435.3	Cuscuta_newGene_10257	trans	0
MSTRG.29435.3	Cuscuta_newGene_13706	trans	0
MSTRG.29435.3	Cuscuta_newGene_13793	trans	0
MSTRG.29435.3	Cuscuta_newGene_15629	trans	0
MSTRG.29435.3	Cuscuta_newGene_1664	trans	1
MSTRG.29435.3	Cuscuta_newGene_16716	trans	0
MSTRG.29435.3	Cuscuta_newGene_17140	trans	0
MSTRG.29435.3	Cuscuta_newGene_20217	trans	0
MSTRG.29435.3	Cuscuta_newGene_21350	trans	0
MSTRG.29435.3	Cuscuta_newGene_21631	trans	0
MSTRG.29435.3	Cuscuta_newGene_2167	trans	0
MSTRG.29435.3	Cuscuta_newGene_22072	trans	0
MSTRG.29435.3	Cuscuta_newGene_7969	trans	1
MSTRG.29435.3	Cuscuta_newGene_8487	trans	0
MSTRG.28594.58	Cuscuta_newGene_21051	trans	0
MSTRG.28594.58	Cuscuta_newGene_21052	trans	0
MSTRG.28594.58	Cuscuta_newGene_21679	trans	0
MSTRG.21892.1	Cuscuta_newGene_10257	trans	0
MSTRG.21892.1	Cuscuta_newGene_13706	trans	0
MSTRG.21892.1	Cuscuta_newGene_13793	trans	0
MSTRG.21892.1	Cuscuta_newGene_1385	trans	1
MSTRG.21892.1	Cuscuta_newGene_15629	trans	0
MSTRG.21892.1	Cuscuta_newGene_16609	trans	0
MSTRG.21892.1	Cuscuta_newGene_16716	trans	0
MSTRG.21892.1	Cuscuta_newGene_17140	trans	0
MSTRG.21892.1	Cuscuta_newGene_17493	trans	0
MSTRG.21892.1	Cuscuta_newGene_21350	trans	0
MSTRG.21892.1	Cuscuta_newGene_21631	trans	0
MSTRG.21892.1	Cuscuta_newGene_2167	trans	0
MSTRG.21892.1	Cuscuta_newGene_22072	trans	0
MSTRG.21892.1	Cuscuta_newGene_7969	trans	1
MSTRG.21892.1	Cuscuta_newGene_8487	trans	0
MSTRG.30068.1	Cuscuta_newGene_21549	trans	1
MSTRG.30068.1	Cuscuta_newGene_21837	trans	0
MSTRG.30068.1	Cuscuta_newGene_22407	trans	1
MSTRG.30068.1	Cuscuta_newGene_22438	trans	0
MSTRG.30068.1	Cuscuta_newGene_22447	trans	0
MSTRG.30068.1	Cuscuta_newGene_22453	trans	1
MSTRG.30068.1	Cuscuta_newGene_22560	trans	1
MSTRG.30068.1	Cuscuta_newGene_22588	trans	1
MSTRG.30068.1	Cuscuta_newGene_22590	trans	1
MSTRG.30068.1	Cuscuta_newGene_22702	trans	0
MSTRG.30068.1	Glycine_max_newGene_40109	trans	0
MSTRG.30068.1	Cuscuta_newGene_8352	trans	1
MSTRG.9249.7	Cuscuta_newGene_47431	trans	0
MSTRG.10727.3	Cuscuta_newGene_14632	trans	1
MSTRG.16835.6	Cuscuta_newGene_22439	trans	1
MSTRG.16835.6	Cuscuta_newGene_22452	trans	0
MSTRG.16835.6	Cuscuta_newGene_22456	trans	0
MSTRG.16835.6	Cuscuta_newGene_22457	trans	0
MSTRG.16835.6	Cuscuta_newGene_22591	trans	0
MSTRG.16835.6	Cuscuta_newGene_22592	trans	1
MSTRG.16835.6	Cuscuta_newGene_4307	trans	1
MSTRG.16835.6	Cuscuta_newGene_8350	trans	1
MSTRG.16835.6	Cuscuta_newGene_8356	trans	1
MSTRG.16835.6	Glyma.13G011400.Wm82.a2.v1	trans	0
MSTRG.16835.6	Glyma.13G017700.Wm82.a2.v1	trans	0
MSTRG.16835.6	Glyma.13G018700.Wm82.a2.v1	trans	0
MSTRG.16835.6	Glyma.13G019800.Wm82.a2.v1	trans	0
MSTRG.29399.35	Cuscuta_newGene_21908	trans	1
MSTRG.29399.35	Cuscuta_newGene_36110	trans	0
MSTRG.29905.3	Cuscuta_newGene_21050	trans	1
MSTRG.29905.3	Cuscuta_newGene_8356	trans	1
MSTRG.27972.1	Cuscuta_newGene_20373	trans	1
MSTRG.26765.4	Cuscuta_newGene_17467	trans	0
MSTRG.26765.4	Cuscuta_newGene_17468	trans	1
MSTRG.26765.4	Cuscuta_newGene_28815	trans	0
MSTRG.16843.2	Cuscuta_newGene_21549	trans	1
MSTRG.16843.2	Cuscuta_newGene_22407	trans	1
MSTRG.16843.2	Cuscuta_newGene_22438	trans	0
MSTRG.16843.2	Cuscuta_newGene_22447	trans	0
MSTRG.16843.2	Cuscuta_newGene_22453	trans	1
MSTRG.16843.2	Cuscuta_newGene_22588	trans	1
MSTRG.16843.2	Cuscuta_newGene_22590	trans	1
MSTRG.16843.2	Cuscuta_newGene_4308	trans	0
MSTRG.21402.62	Cuscuta_newGene_13268	trans	1
MSTRG.21402.62	Cuscuta_newGene_13269	trans	0
MSTRG.21402.62	Cuscuta_newGene_15672	trans	1
MSTRG.21402.62	Cuscuta_newGene_16161	trans	1
MSTRG.2325.18	Cuscuta_newGene_15280	trans	0
MSTRG.2325.18	Cuscuta_newGene_21679	trans	0
MSTRG.4437.1	Cuscuta_newGene_35663	trans	0
MSTRG.6104.6	Cuscuta_newGene_10084	trans	1
MSTRG.6104.6	Cuscuta_newGene_21554	trans	0
MSTRG.6104.6	Cuscuta_newGene_22044	trans	0
MSTRG.6104.6	Cuscuta_newGene_8389	trans	0
MSTRG.6104.6	Cuscuta_newGene_9840	trans	0
MSTRG.20878.1	Cuscuta_newGene_11601	trans	1
MSTRG.20878.1	Cuscuta_newGene_12290	trans	0
MSTRG.20878.1	Cuscuta_newGene_12314	trans	1
MSTRG.20878.1	Cuscuta_newGene_12463	trans	0
MSTRG.20878.1	Cuscuta_newGene_12503	trans	1
MSTRG.20878.1	Cuscuta_newGene_12521	trans	0
MSTRG.20878.1	Cuscuta_newGene_13100	trans	1
MSTRG.20878.1	Cuscuta_newGene_1322	trans	0
MSTRG.20878.1	Cuscuta_newGene_13340	trans	1
MSTRG.20878.1	Cuscuta_newGene_13401	trans	1
MSTRG.20878.1	Cuscuta_newGene_13951	trans	0
MSTRG.20878.1	Cuscuta_newGene_14167	trans	0
MSTRG.20878.1	Cuscuta_newGene_14473	trans	0
MSTRG.20878.1	Cuscuta_newGene_1466	trans	1
MSTRG.20878.1	Cuscuta_newGene_15062	trans	0
MSTRG.20878.1	Cuscuta_newGene_15896	trans	1
MSTRG.20878.1	Cuscuta_newGene_16091	trans	0
MSTRG.20878.1	Cuscuta_newGene_16125	trans	0
MSTRG.20878.1	Cuscuta_newGene_16215	trans	0
MSTRG.20878.1	Cuscuta_newGene_16563	trans	0
MSTRG.20878.1	Cuscuta_newGene_16921	trans	0
MSTRG.20878.1	Cuscuta_newGene_17075	trans	1
MSTRG.20878.1	Cuscuta_newGene_17515	trans	0
MSTRG.20878.1	Cuscuta_newGene_17741	trans	0
MSTRG.20878.1	Cuscuta_newGene_17778	trans	0
MSTRG.20878.1	Cuscuta_newGene_17941	trans	0
MSTRG.20878.1	Cuscuta_newGene_18097	trans	1
MSTRG.20878.1	Cuscuta_newGene_1815	trans	0
MSTRG.20878.1	Cuscuta_newGene_19082	trans	1
MSTRG.20878.1	Cuscuta_newGene_19604	trans	1
MSTRG.20878.1	Cuscuta_newGene_19854	trans	1
MSTRG.20878.1	Cuscuta_newGene_19965	trans	1
MSTRG.20878.1	Cuscuta_newGene_19981	trans	1
MSTRG.20878.1	Cuscuta_newGene_20570	trans	0
MSTRG.20878.1	Cuscuta_newGene_20592	trans	1
MSTRG.20878.1	Cuscuta_newGene_20721	trans	0
MSTRG.20878.1	Cuscuta_newGene_21186	trans	0
MSTRG.20878.1	Cuscuta_newGene_2119	trans	0
MSTRG.20878.1	Cuscuta_newGene_21496	trans	1
MSTRG.20878.1	Cuscuta_newGene_21939	trans	0
MSTRG.20878.1	Cuscuta_newGene_22094	trans	1
MSTRG.20878.1	Cuscuta_newGene_22853	trans	0
MSTRG.20878.1	Cuscuta_newGene_23832	trans	1
MSTRG.20878.1	Cuscuta_newGene_23925	trans	0
MSTRG.20878.1	Cuscuta_newGene_246	trans	0
MSTRG.20878.1	Cuscuta_newGene_24694	trans	1
MSTRG.20878.1	Cuscuta_newGene_26949	trans	1
MSTRG.20878.1	Cuscuta_newGene_2698	trans	0
MSTRG.20878.1	Cuscuta_newGene_28197	trans	1
MSTRG.20878.1	Cuscuta_newGene_28695	trans	1
MSTRG.20878.1	Cuscuta_newGene_3263	trans	0
MSTRG.20878.1	Cuscuta_newGene_3598	trans	1
MSTRG.20878.1	Cuscuta_newGene_3662	trans	0
MSTRG.20878.1	Cuscuta_newGene_37423	trans	1
MSTRG.20878.1	Cuscuta_newGene_39337	trans	1
MSTRG.20878.1	Cuscuta_newGene_39944	trans	1
MSTRG.20878.1	Cuscuta_newGene_4017	trans	0
MSTRG.20878.1	Cuscuta_newGene_42910	trans	0
MSTRG.20878.1	Cuscuta_newGene_43830	trans	1
MSTRG.20878.1	Cuscuta_newGene_45894	trans	0
MSTRG.20878.1	Cuscuta_newGene_4650	trans	1
MSTRG.20878.1	Cuscuta_newGene_46713	trans	0
MSTRG.20878.1	Cuscuta_newGene_4904	trans	1
MSTRG.20878.1	Cuscuta_newGene_49413	trans	1
MSTRG.20878.1	Cuscuta_newGene_49792	trans	1
MSTRG.20878.1	Cuscuta_newGene_50071	trans	0
MSTRG.20878.1	Cuscuta_newGene_50847	trans	0
MSTRG.20878.1	Cuscuta_newGene_5115	trans	0
MSTRG.20878.1	Cuscuta_newGene_5329	trans	1
MSTRG.20878.1	Cuscuta_newGene_5824	trans	1
MSTRG.20878.1	Cuscuta_newGene_5971	trans	1
MSTRG.20878.1	Cuscuta_newGene_6178	trans	0
MSTRG.20878.1	Cuscuta_newGene_6941	trans	0
MSTRG.20878.1	Cuscuta_newGene_8541	trans	0
MSTRG.20878.1	Cuscuta_newGene_9100	trans	1
MSTRG.20878.1	Cuscuta_newGene_9166	trans	1
MSTRG.20878.1	Cuscuta_newGene_9211	trans	1
MSTRG.20878.1	Cuscuta_newGene_9294	trans	0
MSTRG.15582.4	Cuscuta_newGene_16746	trans	0
MSTRG.15582.4	Cuscuta_newGene_21007	trans	0
MSTRG.15582.4	Cuscuta_newGene_21554	trans	0
MSTRG.15582.4	Cuscuta_newGene_25477	trans	0
MSTRG.15582.4	Cuscuta_newGene_30091	trans	0
MSTRG.23031.35	C101N0012G1	trans	0
MSTRG.12315.3	Cuscuta_newGene_18280	trans	1
MSTRG.12315.3	Cuscuta_newGene_1838	trans	0
MSTRG.12315.3	Cuscuta_newGene_18957	trans	1
MSTRG.12315.3	Glyma.03G162800.Wm82.a2.v1	trans	0
MSTRG.12315.3	Glyma.05G152400.Wm82.a2.v1	trans	0
MSTRG.12315.3	Glyma.08G110100.Wm82.a2.v1	trans	0
MSTRG.12315.3	Glyma.19G164300.Wm82.a2.v1	trans	0
MSTRG.18496.6	Cuscuta_newGene_6109	trans	0
MSTRG.15582.5	Cuscuta_newGene_16746	trans	0
MSTRG.15582.5	Cuscuta_newGene_21007	trans	0
MSTRG.15582.5	Cuscuta_newGene_25477	trans	0
MSTRG.15582.5	Cuscuta_newGene_30091	trans	0
MSTRG.12901.3	Cuscuta_newGene_10453	trans	0
MSTRG.12901.3	Cuscuta_newGene_10924	trans	0
MSTRG.12901.3	Cuscuta_newGene_11185	trans	0
MSTRG.12901.3	Cuscuta_newGene_11735	trans	0
MSTRG.12901.3	Cuscuta_newGene_12486	trans	0
MSTRG.12901.3	Cuscuta_newGene_12498	trans	1
MSTRG.12901.3	Cuscuta_newGene_12507	trans	1
MSTRG.12901.3	Cuscuta_newGene_13186	trans	1
MSTRG.12901.3	Cuscuta_newGene_13188	trans	1
MSTRG.12901.3	Cuscuta_newGene_13340	trans	1
MSTRG.12901.3	Cuscuta_newGene_13372	trans	0
MSTRG.12901.3	Cuscuta_newGene_13892	trans	1
MSTRG.12901.3	Cuscuta_newGene_13991	trans	0
MSTRG.12901.3	Cuscuta_newGene_14789	trans	1
MSTRG.12901.3	Cuscuta_newGene_15008	trans	1
MSTRG.12901.3	Cuscuta_newGene_15310	trans	0
MSTRG.12901.3	Cuscuta_newGene_15643	trans	0
MSTRG.12901.3	Cuscuta_newGene_16411	trans	1
MSTRG.12901.3	Cuscuta_newGene_16635	trans	1
MSTRG.12901.3	Cuscuta_newGene_16759	trans	0
MSTRG.12901.3	Cuscuta_newGene_17469	trans	0
MSTRG.12901.3	Cuscuta_newGene_1762	trans	0
MSTRG.12901.3	Cuscuta_newGene_17720	trans	1
MSTRG.12901.3	Cuscuta_newGene_17724	trans	1
MSTRG.12901.3	Cuscuta_newGene_17741	trans	0
MSTRG.12901.3	Cuscuta_newGene_18425	trans	0
MSTRG.12901.3	Cuscuta_newGene_18502	trans	1
MSTRG.12901.3	Cuscuta_newGene_18813	trans	0
MSTRG.12901.3	Cuscuta_newGene_19041	trans	1
MSTRG.12901.3	Cuscuta_newGene_19108	trans	0
MSTRG.12901.3	Cuscuta_newGene_1992	trans	1
MSTRG.12901.3	Cuscuta_newGene_20051	trans	1
MSTRG.12901.3	Cuscuta_newGene_2010	trans	0
MSTRG.12901.3	Cuscuta_newGene_20874	trans	0
MSTRG.12901.3	Cuscuta_newGene_2092	trans	0
MSTRG.12901.3	Cuscuta_newGene_2197	trans	0
MSTRG.12901.3	Cuscuta_newGene_22373	trans	1
MSTRG.12901.3	Cuscuta_newGene_22379	trans	0
MSTRG.12901.3	Cuscuta_newGene_2282	trans	0
MSTRG.12901.3	Cuscuta_newGene_24527	trans	0
MSTRG.12901.3	Cuscuta_newGene_2662	trans	1
MSTRG.12901.3	Cuscuta_newGene_27548	trans	1
MSTRG.12901.3	Cuscuta_newGene_28590	trans	0
MSTRG.12901.3	Cuscuta_newGene_30251	trans	1
MSTRG.12901.3	Cuscuta_newGene_3421	trans	1
MSTRG.12901.3	Cuscuta_newGene_3451	trans	1
MSTRG.12901.3	Cuscuta_newGene_3607	trans	0
MSTRG.12901.3	Cuscuta_newGene_36157	trans	1
MSTRG.12901.3	Cuscuta_newGene_36277	trans	1
MSTRG.12901.3	Cuscuta_newGene_37434	trans	0
MSTRG.12901.3	Cuscuta_newGene_3881	trans	0
MSTRG.12901.3	Cuscuta_newGene_39047	trans	1
MSTRG.12901.3	Cuscuta_newGene_4074	trans	1
MSTRG.12901.3	Cuscuta_newGene_4130	trans	0
MSTRG.12901.3	Cuscuta_newGene_42841	trans	1
MSTRG.12901.3	Cuscuta_newGene_42930	trans	1
MSTRG.12901.3	Cuscuta_newGene_45924	trans	0
MSTRG.12901.3	Cuscuta_newGene_4710	trans	0
MSTRG.12901.3	Cuscuta_newGene_48173	trans	1
MSTRG.12901.3	Cuscuta_newGene_48597	trans	1
MSTRG.12901.3	Cuscuta_newGene_5221	trans	1
MSTRG.12901.3	Cuscuta_newGene_5341	trans	1
MSTRG.12901.3	Cuscuta_newGene_5393	trans	1
MSTRG.12901.3	Cuscuta_newGene_5400	trans	1
MSTRG.12901.3	Cuscuta_newGene_5836	trans	1
MSTRG.12901.3	Cuscuta_newGene_6092	trans	0
MSTRG.12901.3	Cuscuta_newGene_6602	trans	1
MSTRG.12901.3	Cuscuta_newGene_6982	trans	0
MSTRG.12901.3	Cuscuta_newGene_7563	trans	0
MSTRG.12901.3	Cuscuta_newGene_7848	trans	0
MSTRG.12901.3	Cuscuta_newGene_7905	trans	0
MSTRG.12901.3	Cuscuta_newGene_8011	trans	1
MSTRG.12901.3	Cuscuta_newGene_8243	trans	0
MSTRG.12901.3	Cuscuta_newGene_8296	trans	0
MSTRG.12901.3	Cuscuta_newGene_8847	trans	1
MSTRG.12901.3	Cuscuta_newGene_8859	trans	1
MSTRG.12901.3	Cuscuta_newGene_8962	trans	1
MSTRG.12901.3	Cuscuta_newGene_9167	trans	1
MSTRG.12901.3	Cuscuta_newGene_9670	trans	0
MSTRG.15708.2	Cuscuta_newGene_13874	trans	0
MSTRG.19752.1	Cuscuta_newGene_34001	trans	1
MSTRG.29846.1	Cuscuta_newGene_22325	trans	1
MSTRG.29846.1	Cuscuta_newGene_22326	trans	1
MSTRG.29846.1	Cuscuta_newGene_22328	trans	0
MSTRG.29846.1	Cuscuta_newGene_22367	trans	1
MSTRG.29846.1	Cuscuta_newGene_22568	trans	0
MSTRG.29846.1	Cuscuta_newGene_22597	trans	1
MSTRG.29846.1	Cuscuta_newGene_22647	trans	0
MSTRG.29846.1	Cuscuta_newGene_22649	trans	1
MSTRG.29399.47	Cuscuta_newGene_21908	trans	1
MSTRG.4756.1	Cuscuta_newGene_12290	trans	0
MSTRG.4756.1	Cuscuta_newGene_12463	trans	0
MSTRG.4756.1	Cuscuta_newGene_12503	trans	1
MSTRG.4756.1	Cuscuta_newGene_13100	trans	1
MSTRG.4756.1	Cuscuta_newGene_1322	trans	0
MSTRG.4756.1	Cuscuta_newGene_13340	trans	1
MSTRG.4756.1	Cuscuta_newGene_13401	trans	1
MSTRG.4756.1	Cuscuta_newGene_14167	trans	0
MSTRG.4756.1	Cuscuta_newGene_14473	trans	0
MSTRG.4756.1	Cuscuta_newGene_15062	trans	0
MSTRG.4756.1	Cuscuta_newGene_15896	trans	1
MSTRG.4756.1	Cuscuta_newGene_16091	trans	0
MSTRG.4756.1	Cuscuta_newGene_16215	trans	0
MSTRG.4756.1	Cuscuta_newGene_16563	trans	0
MSTRG.4756.1	Cuscuta_newGene_16921	trans	0
MSTRG.4756.1	Cuscuta_newGene_17075	trans	1
MSTRG.4756.1	Cuscuta_newGene_17741	trans	0
MSTRG.4756.1	Cuscuta_newGene_17778	trans	0
MSTRG.4756.1	Cuscuta_newGene_18097	trans	1
MSTRG.4756.1	Cuscuta_newGene_1815	trans	0
MSTRG.4756.1	Cuscuta_newGene_19965	trans	1
MSTRG.4756.1	Cuscuta_newGene_19981	trans	1
MSTRG.4756.1	Cuscuta_newGene_20570	trans	0
MSTRG.4756.1	Cuscuta_newGene_20592	trans	1
MSTRG.4756.1	Cuscuta_newGene_20721	trans	0
MSTRG.4756.1	Cuscuta_newGene_2119	trans	0
MSTRG.4756.1	Cuscuta_newGene_21496	trans	1
MSTRG.4756.1	Cuscuta_newGene_22094	trans	1
MSTRG.4756.1	Cuscuta_newGene_23925	trans	0
MSTRG.4756.1	Cuscuta_newGene_246	trans	0
MSTRG.4756.1	Cuscuta_newGene_24694	trans	1
MSTRG.4756.1	Cuscuta_newGene_2698	trans	0
MSTRG.4756.1	Cuscuta_newGene_28197	trans	1
MSTRG.4756.1	Cuscuta_newGene_3263	trans	0
MSTRG.4756.1	Cuscuta_newGene_3598	trans	1
MSTRG.4756.1	Cuscuta_newGene_39337	trans	1
MSTRG.4756.1	Cuscuta_newGene_39944	trans	1
MSTRG.4756.1	Cuscuta_newGene_4017	trans	0
MSTRG.4756.1	Cuscuta_newGene_45894	trans	0
MSTRG.4756.1	Cuscuta_newGene_4904	trans	1
MSTRG.4756.1	Cuscuta_newGene_49413	trans	1
MSTRG.4756.1	Cuscuta_newGene_5115	trans	0
MSTRG.4756.1	Cuscuta_newGene_5824	trans	1
MSTRG.4756.1	Cuscuta_newGene_5971	trans	1
MSTRG.4756.1	Cuscuta_newGene_6178	trans	0
MSTRG.4756.1	Cuscuta_newGene_6941	trans	0
MSTRG.4756.1	Cuscuta_newGene_8541	trans	0
MSTRG.4756.1	Cuscuta_newGene_9100	trans	1
MSTRG.4756.1	Cuscuta_newGene_9166	trans	1
MSTRG.4756.1	Cuscuta_newGene_9211	trans	1
MSTRG.4756.1	Cuscuta_newGene_9294	trans	0
MSTRG.7441.1	Cuscuta_newGene_17215	trans	1
MSTRG.7441.1	Cuscuta_newGene_17802	trans	0
MSTRG.7441.1	Cuscuta_newGene_19130	trans	1
MSTRG.7441.1	Cuscuta_newGene_21754	trans	1
MSTRG.7441.1	Cuscuta_newGene_33424	trans	0
MSTRG.7441.1	Cuscuta_newGene_35821	trans	0
MSTRG.2184.2	Cuscuta_newGene_13568	trans	0
MSTRG.16989.1	Cuscuta_newGene_8494	trans	0
MSTRG.21402.65	Cuscuta_newGene_13268	trans	1
MSTRG.21402.65	Cuscuta_newGene_13269	trans	0
MSTRG.26432.1	Cuscuta_newGene_11955	trans	0
MSTRG.26432.1	Cuscuta_newGene_2374	trans	0
MSTRG.5055.1	Cuscuta_newGene_17748	trans	0
MSTRG.29399.36	Cuscuta_newGene_21908	trans	1
MSTRG.29399.36	Cuscuta_newGene_36110	trans	0
MSTRG.25497.3	Cuscuta_newGene_16746	trans	0
MSTRG.25497.3	Cuscuta_newGene_21007	trans	0
MSTRG.25497.3	Cuscuta_newGene_21554	trans	0
MSTRG.25696.4	Cuscuta_newGene_17924	trans	0
MSTRG.25696.4	Cuscuta_newGene_22025	trans	0
MSTRG.25696.4	Cuscuta_newGene_7307	trans	1
MSTRG.25696.4	Cuscuta_newGene_8592	trans	0
MSTRG.25696.4	Glyma.07G234100.Wm82.a2.v1	trans	0
MSTRG.25696.4	Glyma.10G232100.Wm82.a2.v1	trans	0
MSTRG.13022.1	Cuscuta_newGene_16895	trans	1
MSTRG.13022.1	Cuscuta_newGene_22631	trans	0
MSTRG.13022.1	Cuscuta_newGene_32653	trans	1
MSTRG.13022.1	Cuscuta_newGene_4070	trans	0
MSTRG.13022.1	Cuscuta_newGene_44796	trans	0
MSTRG.13022.1	Cuscuta_newGene_6041	trans	0
MSTRG.27388.1	Cuscuta_newGene_14902	trans	1
MSTRG.27388.1	Cuscuta_newGene_16746	trans	0
MSTRG.27388.1	Cuscuta_newGene_21007	trans	0
MSTRG.27388.1	Cuscuta_newGene_25477	trans	0
MSTRG.27388.1	Cuscuta_newGene_30091	trans	0
MSTRG.29399.46	Cuscuta_newGene_21908	trans	1
MSTRG.13874.1	Cuscuta_newGene_22120	trans	0
MSTRG.13874.1	Glyma.06G284400.Wm82.a2.v1	trans	0
MSTRG.29949.3	Cuscuta_newGene_21841	trans	0
MSTRG.29949.3	Cuscuta_newGene_22439	trans	1
MSTRG.29949.3	Cuscuta_newGene_22457	trans	0
MSTRG.29949.3	Cuscuta_newGene_22557	trans	1
MSTRG.29949.3	Cuscuta_newGene_22591	trans	0
MSTRG.29949.3	Cuscuta_newGene_4307	trans	1
MSTRG.29949.3	Cuscuta_newGene_8350	trans	1
MSTRG.29949.3	Cuscuta_newGene_8356	trans	1
MSTRG.29949.3	Glyma.13G011400.Wm82.a2.v1	trans	0
MSTRG.29949.3	Glyma.13G011900.Wm82.a2.v1	trans	0
MSTRG.29949.3	Glyma.13G012300.Wm82.a2.v1	trans	0
MSTRG.29949.3	Glyma.13G017700.Wm82.a2.v1	trans	0
MSTRG.29949.3	Glyma.13G018700.Wm82.a2.v1	trans	0
MSTRG.29949.3	Glyma.13G019800.Wm82.a2.v1	trans	0
MSTRG.28594.55	Cuscuta_newGene_21052	trans	0
MSTRG.28594.55	Cuscuta_newGene_21679	trans	0
MSTRG.29924.7	Cuscuta_newGene_19448	trans	0
MSTRG.29924.7	Cuscuta_newGene_22325	trans	1
MSTRG.29924.7	Cuscuta_newGene_22368	trans	1
MSTRG.29924.7	Cuscuta_newGene_22429	trans	1
MSTRG.29924.7	Cuscuta_newGene_22430	trans	0
MSTRG.29924.7	Cuscuta_newGene_22525	trans	0
MSTRG.29924.7	Cuscuta_newGene_22612	trans	1
MSTRG.29924.7	Cuscuta_newGene_22647	trans	0
MSTRG.29924.7	Cuscuta_newGene_22649	trans	1
MSTRG.29924.7	Cuscuta_newGene_7023	trans	1
MSTRG.20531.5	Cuscuta_newGene_42675	trans	0
MSTRG.29750.24	Cuscuta_newGene_12514	trans	1
MSTRG.29750.24	Cuscuta_newGene_12779	trans	1
MSTRG.29750.24	Cuscuta_newGene_21198	trans	1
MSTRG.29750.24	Cuscuta_newGene_22221	trans	1
MSTRG.29750.24	Cuscuta_newGene_22222	trans	0
MSTRG.29750.24	Cuscuta_newGene_22325	trans	1
MSTRG.29750.24	Cuscuta_newGene_22326	trans	1
MSTRG.29750.24	Cuscuta_newGene_22333	trans	0
MSTRG.29750.24	Cuscuta_newGene_22334	trans	0
MSTRG.29750.24	Cuscuta_newGene_22356	trans	1
MSTRG.29750.24	Cuscuta_newGene_22367	trans	1
MSTRG.29750.24	Cuscuta_newGene_22368	trans	1
MSTRG.29750.24	Cuscuta_newGene_22386	trans	1
MSTRG.29750.24	Cuscuta_newGene_22428	trans	0
MSTRG.29750.24	Cuscuta_newGene_22470	trans	1
MSTRG.29750.24	Cuscuta_newGene_22525	trans	0
MSTRG.29750.24	Cuscuta_newGene_22552	trans	1
MSTRG.29750.24	Cuscuta_newGene_22568	trans	0
MSTRG.29750.24	Cuscuta_newGene_22597	trans	1
MSTRG.29750.24	Cuscuta_newGene_22648	trans	1
MSTRG.29750.24	Cuscuta_newGene_22712	trans	0
MSTRG.29750.24	Cuscuta_newGene_7025	trans	1
MSTRG.23390.4	Cuscuta_newGene_22120	trans	0
MSTRG.7764.12	Cuscuta_newGene_19920	trans	0
MSTRG.1544.1	Cuscuta_newGene_20554	trans	0
MSTRG.1544.1	Cuscuta_newGene_6835	trans	0
MSTRG.1544.1	Cuscuta_newGene_7537	trans	0
MSTRG.8903.1	Cuscuta_newGene_45862	trans	1
MSTRG.29580.3	Cuscuta_newGene_16746	trans	0
MSTRG.29580.3	Cuscuta_newGene_19843	trans	1
MSTRG.29580.3	Cuscuta_newGene_21007	trans	0
MSTRG.29580.3	Cuscuta_newGene_21554	trans	0
MSTRG.29580.3	Cuscuta_newGene_25477	trans	0
MSTRG.29580.3	Cuscuta_newGene_30091	trans	0
MSTRG.29580.3	Cuscuta_newGene_36135	trans	0
MSTRG.29580.3	Glyma.01G043900.Wm82.a2.v1	trans	0
MSTRG.29334.1	Cuscuta_newGene_21050	trans	1
MSTRG.29334.1	Cuscuta_newGene_8356	trans	1
MSTRG.21402.58	Cuscuta_newGene_13268	trans	1
MSTRG.21402.58	Cuscuta_newGene_13269	trans	0
MSTRG.21402.58	Cuscuta_newGene_16161	trans	1
MSTRG.2193.1	Cuscuta_newGene_1322	trans	0
MSTRG.2193.1	Cuscuta_newGene_1724	trans	1
MSTRG.2193.1	Cuscuta_newGene_19342	trans	0
MSTRG.2193.1	Cuscuta_newGene_25980	trans	1
MSTRG.2193.1	Cuscuta_newGene_27135	trans	1
MSTRG.2193.1	Cuscuta_newGene_3523	trans	1
MSTRG.2193.1	Cuscuta_newGene_36187	trans	1
MSTRG.2193.1	Cuscuta_newGene_38884	trans	0
MSTRG.2193.1	Cuscuta_newGene_45479	trans	1
MSTRG.2193.1	Cuscuta_newGene_8761	trans	0
MSTRG.2193.1	Cuscuta_newGene_9199	trans	0
MSTRG.30222.1	C186M0021G1	trans	0
MSTRG.25756.1	Cuscuta_newGene_10257	trans	0
MSTRG.25756.1	Cuscuta_newGene_13706	trans	0
MSTRG.25756.1	Cuscuta_newGene_13793	trans	0
MSTRG.25756.1	Cuscuta_newGene_15629	trans	0
MSTRG.25756.1	Cuscuta_newGene_17140	trans	0
MSTRG.25756.1	Cuscuta_newGene_20474	trans	1
MSTRG.25756.1	Cuscuta_newGene_21350	trans	0
MSTRG.25756.1	Cuscuta_newGene_21631	trans	0
MSTRG.25756.1	Cuscuta_newGene_2167	trans	0
MSTRG.25756.1	Cuscuta_newGene_22072	trans	0
MSTRG.25756.1	Cuscuta_newGene_7969	trans	1
MSTRG.25756.1	Cuscuta_newGene_8487	trans	0
MSTRG.12214.2	Cuscuta_newGene_15263	trans	0
MSTRG.30187.1	Cuscuta_newGene_12483	trans	1
MSTRG.23270.1	Cuscuta_newGene_10205	trans	0
MSTRG.23270.1	Cuscuta_newGene_10209	trans	1
MSTRG.23270.1	Cuscuta_newGene_11807	trans	1
MSTRG.23270.1	Cuscuta_newGene_12527	trans	1
MSTRG.23270.1	Cuscuta_newGene_12940	trans	0
MSTRG.23270.1	Cuscuta_newGene_13009	trans	1
MSTRG.23270.1	Cuscuta_newGene_13493	trans	1
MSTRG.23270.1	Cuscuta_newGene_13518	trans	1
MSTRG.23270.1	Cuscuta_newGene_14231	trans	1
MSTRG.23270.1	Cuscuta_newGene_14903	trans	0
MSTRG.23270.1	Cuscuta_newGene_14926	trans	0
MSTRG.23270.1	Cuscuta_newGene_1518	trans	0
MSTRG.23270.1	Cuscuta_newGene_15449	trans	1
MSTRG.23270.1	Cuscuta_newGene_16054	trans	0
MSTRG.23270.1	Cuscuta_newGene_16680	trans	1
MSTRG.23270.1	Cuscuta_newGene_17778	trans	0
MSTRG.23270.1	Cuscuta_newGene_17825	trans	0
MSTRG.23270.1	Cuscuta_newGene_18117	trans	0
MSTRG.23270.1	Cuscuta_newGene_19459	trans	0
MSTRG.23270.1	Cuscuta_newGene_19941	trans	0
MSTRG.23270.1	Cuscuta_newGene_20762	trans	1
MSTRG.23270.1	Cuscuta_newGene_21267	trans	1
MSTRG.23270.1	Cuscuta_newGene_21364	trans	1
MSTRG.23270.1	Cuscuta_newGene_22576	trans	0
MSTRG.23270.1	Cuscuta_newGene_23011	trans	1
MSTRG.23270.1	Cuscuta_newGene_24592	trans	1
MSTRG.23270.1	Cuscuta_newGene_2605	trans	0
MSTRG.23270.1	Cuscuta_newGene_29892	trans	1
MSTRG.23270.1	Cuscuta_newGene_30640	trans	0
MSTRG.23270.1	Cuscuta_newGene_32727	trans	0
MSTRG.23270.1	Cuscuta_newGene_32812	trans	1
MSTRG.23270.1	Cuscuta_newGene_35441	trans	0
MSTRG.23270.1	Cuscuta_newGene_3819	trans	1
MSTRG.23270.1	Cuscuta_newGene_38874	trans	1
MSTRG.23270.1	Cuscuta_newGene_39201	trans	1
MSTRG.23270.1	Cuscuta_newGene_4229	trans	1
MSTRG.23270.1	Cuscuta_newGene_45598	trans	0
MSTRG.23270.1	Cuscuta_newGene_50709	trans	0
MSTRG.23270.1	Cuscuta_newGene_5228	trans	0
MSTRG.23270.1	Cuscuta_newGene_5290	trans	0
MSTRG.23270.1	Cuscuta_newGene_6071	trans	1
MSTRG.23270.1	Cuscuta_newGene_6746	trans	0
MSTRG.23270.1	Cuscuta_newGene_7251	trans	1
MSTRG.23270.1	Cuscuta_newGene_9282	trans	0
MSTRG.23270.1	Cuscuta_newGene_9620	trans	0
MSTRG.23270.1	Cuscuta_newGene_9838	trans	0
MSTRG.18910.1	Cuscuta_newGene_10568	trans	0
MSTRG.18910.1	Cuscuta_newGene_24952	trans	0
MSTRG.18910.1	Cuscuta_newGene_8555	trans	0
MSTRG.28867.1	Cuscuta_newGene_22557	trans	1
MSTRG.28867.1	Glyma.13G011800.Wm82.a2.v1	trans	0
MSTRG.28867.1	Glyma.13G018700.Wm82.a2.v1	trans	0
MSTRG.28867.1	Glyma.13G024300.Wm82.a2.v1	trans	0
MSTRG.21402.69	Cuscuta_newGene_13268	trans	1
MSTRG.21402.69	Cuscuta_newGene_13269	trans	0
MSTRG.24464.1	Cuscuta_newGene_17733	trans	0
MSTRG.24464.1	Cuscuta_newGene_19196	trans	1
MSTRG.24464.1	Cuscuta_newGene_23858	trans	0
MSTRG.24464.1	Cuscuta_newGene_35103	trans	1
MSTRG.24464.1	Cuscuta_newGene_49854	trans	1
MSTRG.24464.1	Cuscuta_newGene_8419	trans	0
MSTRG.16835.5	Cuscuta_newGene_21841	trans	0
MSTRG.16835.5	Cuscuta_newGene_22439	trans	1
MSTRG.16835.5	Cuscuta_newGene_22452	trans	0
MSTRG.16835.5	Cuscuta_newGene_22456	trans	0
MSTRG.16835.5	Cuscuta_newGene_22457	trans	0
MSTRG.16835.5	Cuscuta_newGene_22557	trans	1
MSTRG.16835.5	Cuscuta_newGene_22591	trans	0
MSTRG.16835.5	Cuscuta_newGene_22592	trans	1
MSTRG.16835.5	Cuscuta_newGene_4307	trans	1
MSTRG.16835.5	Cuscuta_newGene_8350	trans	1
MSTRG.16835.5	Cuscuta_newGene_8356	trans	1
MSTRG.16835.5	Glyma.13G011400.Wm82.a2.v1	trans	0
MSTRG.16835.5	Glyma.13G011900.Wm82.a2.v1	trans	0
MSTRG.16835.5	Glyma.13G012300.Wm82.a2.v1	trans	0
MSTRG.30186.1	Cuscuta_newGene_14258	trans	0
MSTRG.30186.1	Cuscuta_newGene_21541	trans	1
MSTRG.30186.1	Cuscuta_newGene_21836	trans	0
MSTRG.30186.1	Cuscuta_newGene_22440	trans	1
MSTRG.30186.1	Cuscuta_newGene_22442	trans	0
MSTRG.30186.1	Cuscuta_newGene_22515	trans	0
MSTRG.30186.1	Cuscuta_newGene_22584	trans	0
MSTRG.30186.1	Cuscuta_newGene_22659	trans	1
MSTRG.30186.1	Cuscuta_newGene_22677	trans	1
MSTRG.30137.1	C017N0237G1	trans	0
MSTRG.30137.1	C208M0016G1	trans	1
MSTRG.30137.1	Cuscuta_newGene_22221	trans	1
MSTRG.30137.1	Cuscuta_newGene_22275	trans	1
MSTRG.30137.1	Cuscuta_newGene_22325	trans	1
MSTRG.30137.1	Cuscuta_newGene_22326	trans	1
MSTRG.30137.1	Cuscuta_newGene_22331	trans	1
MSTRG.30137.1	Cuscuta_newGene_22367	trans	1
MSTRG.30137.1	Cuscuta_newGene_22368	trans	1
MSTRG.30137.1	Cuscuta_newGene_22386	trans	1
MSTRG.30137.1	Cuscuta_newGene_22429	trans	1
MSTRG.30137.1	Cuscuta_newGene_22470	trans	1
MSTRG.30137.1	Cuscuta_newGene_22471	trans	1
MSTRG.30137.1	Cuscuta_newGene_22508	trans	1
MSTRG.30137.1	Cuscuta_newGene_22525	trans	0
MSTRG.30137.1	Cuscuta_newGene_22547	trans	0
MSTRG.30137.1	Cuscuta_newGene_22552	trans	1
MSTRG.30137.1	Cuscuta_newGene_22567	trans	1
MSTRG.30137.1	Cuscuta_newGene_22568	trans	0
MSTRG.30137.1	Cuscuta_newGene_22597	trans	1
MSTRG.30137.1	Cuscuta_newGene_22598	trans	1
MSTRG.30137.1	Cuscuta_newGene_22649	trans	1
MSTRG.30137.1	Cuscuta_newGene_22712	trans	0
MSTRG.30137.1	Cuscuta_newGene_22713	trans	0
MSTRG.30137.1	Cuscuta_newGene_22901	trans	1
MSTRG.30137.1	Cuscuta_newGene_9529	trans	1
MSTRG.30137.1	Glyma.16G133700.Wm82.a2.v1	trans	0
MSTRG.29902.2	Cuscuta_newGene_21323	trans	0
MSTRG.29902.2	Cuscuta_newGene_21539	trans	1
MSTRG.29902.2	Cuscuta_newGene_21541	trans	1
MSTRG.29902.2	Cuscuta_newGene_21835	trans	1
MSTRG.29902.2	Cuscuta_newGene_21836	trans	0
MSTRG.29902.2	Cuscuta_newGene_21839	trans	0
MSTRG.29902.2	Cuscuta_newGene_22405	trans	1
MSTRG.29902.2	Cuscuta_newGene_22413	trans	0
MSTRG.29902.2	Cuscuta_newGene_22440	trans	1
MSTRG.29902.2	Cuscuta_newGene_22442	trans	0
MSTRG.29902.2	Cuscuta_newGene_22515	trans	0
MSTRG.29902.2	Cuscuta_newGene_22584	trans	0
MSTRG.29902.2	Cuscuta_newGene_22659	trans	1
MSTRG.29902.2	Glyma.04G218300.Wm82.a2.v1	trans	0
MSTRG.29902.2	Glyma.13G023200.Wm82.a2.v1	trans	0
MSTRG.29902.2	Glyma.20G167100.Wm82.a2.v1	trans	0
MSTRG.28065.8	Cuscuta_newGene_18213	trans	0
MSTRG.28065.8	Cuscuta_newGene_31753	trans	0
MSTRG.28065.8	Cuscuta_newGene_39885	trans	1
MSTRG.28065.8	Cuscuta_newGene_4173	trans	0
MSTRG.28065.8	Cuscuta_newGene_43615	trans	1
MSTRG.28065.8	Cuscuta_newGene_45117	trans	1
MSTRG.19067.1	Cuscuta_newGene_13682	trans	1
MSTRG.19067.1	Cuscuta_newGene_17700	trans	0
MSTRG.19067.1	Cuscuta_newGene_20289	trans	0
MSTRG.19067.1	Cuscuta_newGene_21228	trans	0
MSTRG.19067.1	Cuscuta_newGene_21292	trans	0
MSTRG.19067.1	Cuscuta_newGene_38423	trans	0
MSTRG.19067.1	Cuscuta_newGene_8435	trans	0
MSTRG.19067.1	Glyma.10G004900.Wm82.a2.v1	trans	0
MSTRG.11223.1	Cuscuta_newGene_19755	trans	1
MSTRG.11223.1	Cuscuta_newGene_49823	trans	0
MSTRG.11223.1	Cuscuta_newGene_6697	trans	0
MSTRG.7764.9	Cuscuta_newGene_19920	trans	0
MSTRG.22637.18	Glyma.17G093100.Wm82.a2.v1	trans	0
MSTRG.23975.6	Cuscuta_newGene_16054	trans	0
MSTRG.23975.6	Cuscuta_newGene_21007	trans	0
MSTRG.23975.6	Cuscuta_newGene_25477	trans	0
MSTRG.23975.6	Cuscuta_newGene_30091	trans	0
MSTRG.23975.6	Cuscuta_newGene_50709	trans	0
MSTRG.23975.6	Cuscuta_newGene_5228	trans	0
MSTRG.16590.2	Cuscuta_newGene_13291	trans	0
MSTRG.16590.2	Cuscuta_newGene_13792	trans	1
MSTRG.16590.2	Cuscuta_newGene_16715	trans	0
MSTRG.16590.2	Cuscuta_newGene_17139	trans	0
MSTRG.16590.2	Cuscuta_newGene_21230	trans	0
MSTRG.16590.2	Cuscuta_newGene_21351	trans	0
MSTRG.16590.2	Cuscuta_newGene_21642	trans	0
MSTRG.16590.2	Cuscuta_newGene_2166	trans	0
MSTRG.16590.2	Cuscuta_newGene_21944	trans	1
MSTRG.16590.2	Cuscuta_newGene_22212	trans	0
MSTRG.16590.2	Cuscuta_newGene_24845	trans	0
MSTRG.16590.2	Cuscuta_newGene_25700	trans	0
MSTRG.16590.2	Cuscuta_newGene_27449	trans	1
MSTRG.16590.2	Cuscuta_newGene_43965	trans	0
MSTRG.16590.2	Cuscuta_newGene_8086	trans	1
MSTRG.16590.2	Cuscuta_newGene_8488	trans	0
MSTRG.16590.2	Cuscuta_newGene_9507	trans	1
MSTRG.29883.1	Cuscuta_newGene_22222	trans	0
MSTRG.29883.1	Glyma.06G086400.Wm82.a2.v1	trans	0
MSTRG.16841.1	Cuscuta_newGene_22557	trans	1
MSTRG.16841.1	Glyma.13G011800.Wm82.a2.v1	trans	0
MSTRG.16841.1	Glyma.13G018700.Wm82.a2.v1	trans	0
MSTRG.16841.1	Glyma.13G024300.Wm82.a2.v1	trans	0
MSTRG.6140.6	Cuscuta_newGene_4103	trans	0
MSTRG.6140.6	Cuscuta_newGene_4125	trans	0
MSTRG.29819.19	C140M0003G1	trans	0
MSTRG.29819.19	Cuscuta_newGene_21181	trans	1
MSTRG.29819.19	Cuscuta_newGene_22612	trans	1
MSTRG.27170.1	Cuscuta_newGene_10451	trans	0
MSTRG.27170.1	Cuscuta_newGene_21214	trans	0
MSTRG.29692.2	Cuscuta_newGene_49854	trans	1
MSTRG.29692.2	Cuscuta_newGene_7047	trans	0
MSTRG.29692.2	Cuscuta_newGene_8419	trans	0
MSTRG.26975.2	Cuscuta_newGene_17816	trans	1
MSTRG.26975.2	Cuscuta_newGene_18516	trans	0
MSTRG.26975.2	Cuscuta_newGene_3505	trans	0
MSTRG.26975.2	Cuscuta_newGene_42891	trans	0
MSTRG.26975.2	Glyma.02G118500.Wm82.a2.v1	trans	0
MSTRG.26975.2	Glyma.09G052400.Wm82.a2.v1	trans	0
MSTRG.29819.20	C140M0003G1	trans	0
MSTRG.29819.20	Cuscuta_newGene_21181	trans	1
MSTRG.29819.20	Cuscuta_newGene_22474	trans	1
MSTRG.29819.20	Cuscuta_newGene_22612	trans	1
MSTRG.5798.19	Cuscuta_newGene_17711	trans	0
MSTRG.5798.19	Cuscuta_newGene_18359	trans	0
MSTRG.5798.19	Cuscuta_newGene_18526	trans	0
MSTRG.5798.19	Cuscuta_newGene_24949	trans	0
MSTRG.5798.19	Cuscuta_newGene_33681	trans	0
MSTRG.5798.19	Cuscuta_newGene_38698	trans	1
MSTRG.5798.19	Cuscuta_newGene_9517	trans	1
MSTRG.20531.1	Cuscuta_newGene_42675	trans	0
MSTRG.20362.2	Glyma.06G117100.Wm82.a2.v1	trans	0
MSTRG.4154.1	Cuscuta_newGene_36285	trans	0
MSTRG.16228.1	Cuscuta_newGene_10083	trans	1
MSTRG.5682.1	Cuscuta_newGene_11233	trans	1
MSTRG.5682.1	Cuscuta_newGene_17277	trans	1
MSTRG.5682.1	Cuscuta_newGene_21920	trans	0
MSTRG.5682.1	Cuscuta_newGene_34346	trans	0
MSTRG.5682.1	Cuscuta_newGene_38693	trans	0
MSTRG.5682.1	Cuscuta_newGene_42805	trans	0
MSTRG.5682.1	Cuscuta_newGene_43647	trans	1
MSTRG.5682.1	Cuscuta_newGene_7848	trans	0
MSTRG.15708.3	Cuscuta_newGene_13874	trans	0
MSTRG.925.1	Cuscuta_newGene_38828	trans	0
MSTRG.925.1	Glyma.07G234100.Wm82.a2.v1	trans	0
MSTRG.925.1	Glyma.10G232100.Wm82.a2.v1	trans	0
MSTRG.925.1	Glyma.17G039400.Wm82.a2.v1	trans	0
MSTRG.25614.1	Cuscuta_newGene_17834	trans	1
MSTRG.25614.1	Cuscuta_newGene_24732	trans	1
MSTRG.26407.1	Cuscuta_newGene_18690	trans	1
MSTRG.12533.3	Cuscuta_newGene_3739	trans	1
MSTRG.8618.35	Cuscuta_newGene_12735	trans	1
MSTRG.10756.3	Glyma.17G093100.Wm82.a2.v1	trans	0
MSTRG.5527.2	Cuscuta_newGene_19069	trans	0
MSTRG.5527.2	Cuscuta_newGene_28448	trans	1
MSTRG.6271.2	Cuscuta_newGene_29081	trans	0
MSTRG.6271.2	Glyma.02G267000.Wm82.a2.v1	trans	0
MSTRG.6271.2	Glyma.10G067600.Wm82.a2.v1	trans	0
MSTRG.12394.1	Cuscuta_newGene_19252	trans	0
MSTRG.29949.4	Cuscuta_newGene_22439	trans	1
MSTRG.29949.4	Cuscuta_newGene_22457	trans	0
MSTRG.29949.4	Cuscuta_newGene_22591	trans	0
MSTRG.29949.4	Cuscuta_newGene_4307	trans	1
MSTRG.29949.4	Cuscuta_newGene_8350	trans	1
MSTRG.29949.4	Cuscuta_newGene_8356	trans	1
MSTRG.29949.4	Glyma.13G011400.Wm82.a2.v1	trans	0
MSTRG.29949.4	Glyma.13G017700.Wm82.a2.v1	trans	0
MSTRG.29949.4	Glyma.13G018700.Wm82.a2.v1	trans	0
MSTRG.29949.4	Glyma.13G019800.Wm82.a2.v1	trans	0
MSTRG.29949.4	Glyma.17G037900.Wm82.a2.v1	trans	0
MSTRG.29580.1	Cuscuta_newGene_16746	trans	0
MSTRG.29580.1	Cuscuta_newGene_19843	trans	1
MSTRG.29580.1	Cuscuta_newGene_21007	trans	0
MSTRG.29580.1	Cuscuta_newGene_21554	trans	0
MSTRG.29580.1	Cuscuta_newGene_25477	trans	0
MSTRG.29580.1	Cuscuta_newGene_30091	trans	0
MSTRG.29580.1	Cuscuta_newGene_36135	trans	0
MSTRG.29580.1	Glyma.01G043900.Wm82.a2.v1	trans	0
MSTRG.21793.1	Cuscuta_newGene_10737	trans	1
MSTRG.21793.1	Cuscuta_newGene_12614	trans	0
MSTRG.21793.1	Cuscuta_newGene_13041	trans	0
MSTRG.21793.1	Cuscuta_newGene_13672	trans	0
MSTRG.21793.1	Cuscuta_newGene_14968	trans	1
MSTRG.21793.1	Cuscuta_newGene_15179	trans	0
MSTRG.21793.1	Cuscuta_newGene_15185	trans	0
MSTRG.21793.1	Cuscuta_newGene_15398	trans	0
MSTRG.21793.1	Cuscuta_newGene_16011	trans	0
MSTRG.21793.1	Cuscuta_newGene_16407	trans	0
MSTRG.21793.1	Cuscuta_newGene_16653	trans	0
MSTRG.21793.1	Cuscuta_newGene_16850	trans	0
MSTRG.21793.1	Cuscuta_newGene_18213	trans	0
MSTRG.21793.1	Cuscuta_newGene_18745	trans	1
MSTRG.21793.1	Cuscuta_newGene_19877	trans	0
MSTRG.21793.1	Cuscuta_newGene_20847	trans	0
MSTRG.21793.1	Cuscuta_newGene_21344	trans	0
MSTRG.21793.1	Cuscuta_newGene_21547	trans	0
MSTRG.21793.1	Cuscuta_newGene_2221	trans	1
MSTRG.21793.1	Cuscuta_newGene_23832	trans	1
MSTRG.21793.1	Cuscuta_newGene_28912	trans	1
MSTRG.21793.1	Cuscuta_newGene_30271	trans	0
MSTRG.21793.1	Cuscuta_newGene_3029	trans	0
MSTRG.21793.1	Cuscuta_newGene_30743	trans	0
MSTRG.21793.1	Cuscuta_newGene_36074	trans	0
MSTRG.21793.1	Cuscuta_newGene_37420	trans	0
MSTRG.21793.1	Cuscuta_newGene_37682	trans	1
MSTRG.21793.1	Cuscuta_newGene_46527	trans	0
MSTRG.21793.1	Cuscuta_newGene_4669	trans	0
MSTRG.21793.1	Cuscuta_newGene_47353	trans	1
MSTRG.21793.1	Cuscuta_newGene_5174	trans	0
MSTRG.21793.1	Cuscuta_newGene_5758	trans	1
MSTRG.21793.1	Cuscuta_newGene_7279	trans	0
MSTRG.21793.1	Cuscuta_newGene_7769	trans	0
MSTRG.21793.1	Cuscuta_newGene_8651	trans	1
MSTRG.21793.1	Cuscuta_newGene_8752	trans	0
MSTRG.21793.1	Cuscuta_newGene_8885	trans	0
MSTRG.21793.1	Cuscuta_newGene_9363	trans	1
MSTRG.21793.1	Cuscuta_newGene_9485	trans	1
MSTRG.16843.1	Cuscuta_newGene_21549	trans	1
MSTRG.16843.1	Cuscuta_newGene_22407	trans	1
MSTRG.16843.1	Cuscuta_newGene_22438	trans	0
MSTRG.16843.1	Cuscuta_newGene_22447	trans	0
MSTRG.16843.1	Cuscuta_newGene_22453	trans	1
MSTRG.16843.1	Cuscuta_newGene_22588	trans	1
MSTRG.16843.1	Cuscuta_newGene_22590	trans	1
MSTRG.16843.1	Cuscuta_newGene_4308	trans	0
MSTRG.17811.1	Cuscuta_newGene_50133	trans	1
MSTRG.17811.1	Cuscuta_newGene_5797	trans	0
MSTRG.17811.1	Cuscuta_newGene_9247	trans	0
MSTRG.17811.1	Cuscuta_newGene_9378	trans	0
MSTRG.4433.3	Cuscuta_newGene_16746	trans	0
MSTRG.4433.3	Cuscuta_newGene_21007	trans	0
MSTRG.4433.3	Cuscuta_newGene_25477	trans	0
MSTRG.4433.3	Cuscuta_newGene_30091	trans	0
MSTRG.29150.1	Cuscuta_newGene_10463	trans	0

## Sheet: Table S4
Table S4. Gene Ontology enrichment of mobile lncRNA target genes and mobile mRNAs between dodder and soybean by WEGO 2.0 (Table S4a-b).
Table S4a. Gene Ontology enrichment of mobile lncRNA target genes between dodder and soybean.									Table S4b. Gene ontology enrichment of mobile mRNAs between dodder and soybean.
GO term	GO categories	Number in this study	Number in population	p-value	term discription	Gm matech	Ca match		GO term	GO categories	Number in this study	Number in population	p-value	term discription	Gm matech	Ca match
GO:0005623	Cellular Component	248	4691	0.006	cell	-	Cuscuta		GO:0005623	Cellular Component	3098	4691	<0.001	cell	-	Cuscuta
GO:0044464	Cellular Component	248	4668	0.008	cell part	-	Cuscuta		GO:0044464	Cellular Component	3078	4668	<0.001	cell part	-	Cuscuta
GO:0003824	Molecular Function	249	4668	0.01	catalytic activity	-	Cuscuta		GO:0044422	Cellular Component	1167	1653	<0.001	organelle part	-	Cuscuta
GO:0005488	Molecular Function	215	4435	<0.001	binding	-	Cuscuta		GO:0043226	Cellular Component	2207	3312	<0.001	organelle	-	Cuscuta
GO:0005198	Molecular Function	6	361	0.001	structural molecule activity	-	Cuscuta		GO:0044425	Cellular Component	1505	2511	<0.001	membrane part	-	Cuscuta
GO:0065007	Biological Process	47	1376	<0.001	biological regulation	-	Cuscuta		GO:0016020	Cellular Component	2056	3528	<0.001	membrane	-	Cuscuta
GO:0050789	Biological Process	40	1131	<0.001	regulation of biological process	-	Cuscuta		GO:0032991	Cellular Component	951	1308	<0.001	protein-containing complex	-	Cuscuta
GO:0008152	Biological Process	263	5116	0.001	metabolic process	-	Cuscuta		GO:0031974	Cellular Component	279	392	<0.001	membrane-enclosed lumen	-	Cuscuta
GO:0050896	Biological Process	35	1105	<0.001	response to stimulus	-	Cuscuta		GO:0003824	Molecular Function	2876	4668	<0.001	catalytic activity	-	Cuscuta
GO:0009987	Biological Process	242	5038	<0.001	cellular process	-	Cuscuta		GO:0005488	Molecular Function	2741	4435	<0.001	binding	-	Cuscuta
GO:0023052	Biological Process	12	410	0.009	signaling	-	Cuscuta		GO:0005198	Molecular Function	277	361	<0.001	structural molecule activity	-	Cuscuta
GO:0071840	Biological Process	42	1045	0.005	cellular component organization or biogenesis	-	Cuscuta		GO:0051179	Biological Process	727	1167	<0.001	localization	-	Cuscuta
GO:0044422	Cellular Component	12	4722	0.006	organelle part	Soybean	-		GO:0065007	Biological Process	883	1376	<0.001	biological regulation	-	Cuscuta
GO:0044446	Cellular Component	12	4722	0.006	intracellular organelle part	Soybean	-		GO:0050789	Biological Process	733	1131	<0.001	regulation of biological process	-	Cuscuta
									GO:0008152	Biological Process	3226	5116	<0.001	metabolic process	-	Cuscuta
Note :									GO:0050896	Biological Process	687	1105	<0.001	response to stimulus	-	Cuscuta
Gm : Glycine max Williams 82									GO:0048518	Biological Process	102	141	0.012	positive regulation of biological process	-	Cuscuta
Ca : Cuscuta australis									GO:0009987	Biological Process	3194	5038	<0.001	cellular process	-	Cuscuta
									GO:0023052	Biological Process	286	410	<0.001	signaling	-	Cuscuta
									GO:0071840	Biological Process	657	1045	<0.001	cellular component organization or biogenesis	-	Cuscuta
									GO:0044422	Cellular Component	40	4722	<0.001	organelle part	Soybean	-
									GO:0032991	Cellular Component	17	3826	<0.001	protein-containing complex	Soybean	-
									GO:0003824	Molecular Function	18	16275	0.012	catalytic activity	Soybean	-
									GO:0097159	Molecular Function	10	10895	0.016	organic cyclic compound binding	Soybean	-
									GO:1901363	Molecular Function	10	10890	0.016	heterocyclic compound binding	Soybean	-

## Sheet: Table S5
Table S5. Summary of transcription factors for mobile lncRNA target genes and mobile mRNAs (Table S5a-b).
Table S5a. Summary of transcription factors for mobile lncRNA targete mRNAs						Table S5b. Summary of transcription factors for mobile mRNAs.
Transfer direction	Mobile lncRNA_ID	Target_genes_ID	Transcription factor family	Mobile target genes		Transfer direction	Gene ID	Transcription factor family
Dodder to soybean stem	MSTRG.10021.10	C013N0276G1	B3	1		Dodder to soybean stem	C005N0425G1	B3
	MSTRG.10219.19	C013N0458G1	Trihelix	1			C020N0152G1	HB-HD-ZIP
	MSTRG.10219.19	Cuscuta_newGene_899	bZIP	1			C029N0031G1	GARP-ARR-B
	MSTRG.10876.1	Cuscuta_newGene_11076	LSD	1			C036N0247G1	TUB
	MSTRG.10876.1	Cuscuta_newGene_20613	G2-like	1			Cuscuta_newGene_10051	AP2/ERF-ERF
	MSTRG.10876.1	Cuscuta_newGene_33158	SBP	1			Cuscuta_newGene_10329	HB-WOX
	MSTRG.10876.1	Cuscuta_newGene_6619	WRKY	0			Cuscuta_newGene_10444	C2H2
	MSTRG.10981.2	Cuscuta_newGene_15280	LBD	0			Cuscuta_newGene_10555	C3H
	MSTRG.10981.2	Cuscuta_newGene_2078	C2H2	0			Cuscuta_newGene_10660	FAR1
	MSTRG.10981.20	C015N0096G1	B3	0			Cuscuta_newGene_1072	AP2/ERF-ERF
	MSTRG.11066.4	Cuscuta_newGene_15058	G2-like	0			Cuscuta_newGene_10740	C3H
	MSTRG.11066.4	Cuscuta_newGene_17215	E2F/DP	1			Cuscuta_newGene_10848	GARP-G2-like
	MSTRG.11223.1	Cuscuta_newGene_19755	LBD	1			Cuscuta_newGene_10947	bHLH
	MSTRG.11223.1	Cuscuta_newGene_6697	LBD	0			Cuscuta_newGene_11002	bHLH
	MSTRG.11937.8	C017N0144G1	MYB	1			Cuscuta_newGene_11118	WRKY
	MSTRG.11937.8	C017N0154G1	MADS	1			Cuscuta_newGene_11204	DBB
	MSTRG.11937.8	Cuscuta_newGene_22314	HD-ZIP	0			Cuscuta_newGene_11206	DBB
	MSTRG.11937.8	Cuscuta_newGene_41244	Nin-like	0			Cuscuta_newGene_11253	CPP
	MSTRG.12058.15	Cuscuta_newGene_20869	WRKY	0			Cuscuta_newGene_11586	TUB
	MSTRG.12111.4	C017N0278G1	WRKY	1			Cuscuta_newGene_11591	bZIP
	MSTRG.12315.3	C018N0090G1	C3H	1			Cuscuta_newGene_11652	B3-ARF
	MSTRG.12315.3	Cuscuta_newGene_18280	MYB	1			Cuscuta_newGene_11685	WRKY
	MSTRG.12315.3	Cuscuta_newGene_1838	ARF	0			Cuscuta_newGene_11899	B3
	MSTRG.12315.3	Cuscuta_newGene_18957	TCP	1			Cuscuta_newGene_12125	HB-KNOX
	MSTRG.12315.3	Glyma.03G162800.Wm82.a2.v1	WRKY	0			Cuscuta_newGene_12130	LOB
	MSTRG.12315.3	Glyma.19G164300.Wm82.a2.v1	WRKY	0			Cuscuta_newGene_12131	bHLH
	MSTRG.12901.3	Cuscuta_newGene_10453	ARF	0			Cuscuta_newGene_12185	WRKY
	MSTRG.12901.3	Cuscuta_newGene_10924	NAC	0			Cuscuta_newGene_12204	HB-WOX
	MSTRG.12901.3	Cuscuta_newGene_11185	B3	0			Cuscuta_newGene_12292	BES1
	MSTRG.12901.3	Cuscuta_newGene_11735	LBD	0			Cuscuta_newGene_12338	HB-BELL
	MSTRG.12901.3	Cuscuta_newGene_12507	Trihelix	1			Cuscuta_newGene_12359	BBR-BPC
	MSTRG.12901.3	Cuscuta_newGene_13186	MADS	1			Cuscuta_newGene_12362	B3-ARF
	MSTRG.12901.3	Cuscuta_newGene_13372	HB-other	0			Cuscuta_newGene_12437	CAMTA
	MSTRG.12901.3	Cuscuta_newGene_13991	B3	0			Cuscuta_newGene_12537	FAR1
	MSTRG.12901.3	Cuscuta_newGene_14789	bHLH	1			Cuscuta_newGene_12563	C2H2
	MSTRG.12901.3	Cuscuta_newGene_15643	LBD	0			Cuscuta_newGene_12686	MYB
	MSTRG.12901.3	Cuscuta_newGene_16411	MYB	1			Cuscuta_newGene_12705	MYB
	MSTRG.12901.3	Cuscuta_newGene_16635	WRKY	1			Cuscuta_newGene_12911	GARP-G2-like
	MSTRG.12901.3	Cuscuta_newGene_16759	bHLH	0			Cuscuta_newGene_12919	TCP
	MSTRG.12901.3	Cuscuta_newGene_17469	STAT	0			Cuscuta_newGene_1293	Trihelix
	MSTRG.12901.3	Cuscuta_newGene_1762	WRKY	0			Cuscuta_newGene_12939	MYB-related
	MSTRG.12901.3	Cuscuta_newGene_17724	TCP	1			Cuscuta_newGene_12957	SBP
	MSTRG.12901.3	Cuscuta_newGene_17741	C2H2	0			Cuscuta_newGene_12975	NAC
	MSTRG.12901.3	Cuscuta_newGene_18502	G2-like	1			Cuscuta_newGene_12999	FAR1
	MSTRG.12901.3	Cuscuta_newGene_19041	C2H2	1			Cuscuta_newGene_13049	GRAS
	MSTRG.12901.3	Cuscuta_newGene_20051	HRT-like	1			Cuscuta_newGene_1314	bZIP
	MSTRG.12901.3	Cuscuta_newGene_20874	WRKY	0			Cuscuta_newGene_13283	GRAS
	MSTRG.12901.3	Cuscuta_newGene_2092	MYB	0			Cuscuta_newGene_13285	GRAS
	MSTRG.12901.3	Cuscuta_newGene_2197	MYB	0			Cuscuta_newGene_13286	GRAS
	MSTRG.12901.3	Cuscuta_newGene_22373	bZIP	1			Cuscuta_newGene_13295	C2C2-Dof
	MSTRG.12901.3	Cuscuta_newGene_2282	C3H	0			Cuscuta_newGene_13431	HB-BELL
	MSTRG.12901.3	Cuscuta_newGene_28590	NAC	0			Cuscuta_newGene_13719	MYB
	MSTRG.12901.3	Cuscuta_newGene_30251	BES1	1			Cuscuta_newGene_13848	HB-HD-ZIP
	MSTRG.12901.3	Cuscuta_newGene_3421	HD-ZIP	1			Cuscuta_newGene_13870	HB-WOX
	MSTRG.12901.3	Cuscuta_newGene_3451	B3	1			Cuscuta_newGene_13939	bZIP
	MSTRG.12901.3	Cuscuta_newGene_3607	CPP	0			Cuscuta_newGene_14115	NAC
	MSTRG.12901.3	Cuscuta_newGene_36157	ERF	1			Cuscuta_newGene_14131	Tify
	MSTRG.12901.3	Cuscuta_newGene_37434	bHLH	0			Cuscuta_newGene_14141	B3-ARF
	MSTRG.12901.3	Cuscuta_newGene_4074	LBD	1			Cuscuta_newGene_14238	AP2/ERF-ERF
	MSTRG.12901.3	Cuscuta_newGene_42841	C2H2	1			Cuscuta_newGene_14255	Tify
	MSTRG.12901.3	Cuscuta_newGene_45924	bHLH	0			Cuscuta_newGene_14281	Alfin-like
	MSTRG.12901.3	Cuscuta_newGene_48173	bHLH	1			Cuscuta_newGene_14347	C3H
	MSTRG.12901.3	Cuscuta_newGene_48597	NAC	1			Cuscuta_newGene_1469	MYB
	MSTRG.12901.3	Cuscuta_newGene_5221	GATA	1			Cuscuta_newGene_14796	C3H
	MSTRG.12901.3	Cuscuta_newGene_5341	NAC	1			Cuscuta_newGene_14800	NF-YB
	MSTRG.12901.3	Cuscuta_newGene_5393	MYB	1			Cuscuta_newGene_14815	S1Fa-like
	MSTRG.12901.3	Cuscuta_newGene_5400	LBD	1			Cuscuta_newGene_14848	MYB-related
	MSTRG.12901.3	Cuscuta_newGene_5836	NAC	1			Cuscuta_newGene_14865	WRKY
	MSTRG.12901.3	Cuscuta_newGene_6092	ERF	0			Cuscuta_newGene_14884	C2C2-Dof
	MSTRG.12901.3	Cuscuta_newGene_6602	E2F/DP	1			Cuscuta_newGene_14894	HSF
	MSTRG.12901.3	Cuscuta_newGene_6982	MYB	0			Cuscuta_newGene_14987	HB-PHD
	MSTRG.12901.3	Cuscuta_newGene_7563	ERF	0			Cuscuta_newGene_15037	EIL
	MSTRG.12901.3	Cuscuta_newGene_8011	ARF	1			Cuscuta_newGene_15094	HB-other
	MSTRG.12901.3	Cuscuta_newGene_8296	MADS	0			Cuscuta_newGene_15507	Trihelix
	MSTRG.12901.3	Cuscuta_newGene_8847	MYB	1			Cuscuta_newGene_15655	bHLH
	MSTRG.12901.3	Cuscuta_newGene_8859	MYB	1			Cuscuta_newGene_16026	B3
	MSTRG.12901.3	Cuscuta_newGene_8962	NAC	1			Cuscuta_newGene_16243	C3H
	MSTRG.12901.3	Cuscuta_newGene_9167	MADS	1			Cuscuta_newGene_16275	FAR1
	MSTRG.12901.3	Cuscuta_newGene_9670	FAR1	0			Cuscuta_newGene_16422	HB-KNOX
	MSTRG.13022.1	Cuscuta_newGene_16895	WRKY	1			Cuscuta_newGene_16734	B3-ARF
	MSTRG.13022.1	Cuscuta_newGene_32653	bZIP	1			Cuscuta_newGene_16962	NF-YC
	MSTRG.13022.1	Cuscuta_newGene_44796	B3	0			Cuscuta_newGene_17005	SBP
	MSTRG.13874.1	Cuscuta_newGene_22120	NF-YA	0			Cuscuta_newGene_17284	EIL
	MSTRG.13890.1	C021N0027G1	C3H	1			Cuscuta_newGene_17348	C3H
	MSTRG.13894.7	C021N0027G1	C3H	1			Cuscuta_newGene_17368	Trihelix
	MSTRG.14026.1	C021N0100G1	HB-other	1			Cuscuta_newGene_17373	C2C2-GATA
	MSTRG.14026.1	C021N0107G1	ERF	0			Cuscuta_newGene_17421	bHLH
	MSTRG.15435.1	C024N0125G1	bHLH	0			Cuscuta_newGene_17548	BES1
	MSTRG.1544.1	C001N0190G1	C3H	1			Cuscuta_newGene_17556	bHLH
	MSTRG.15533.1	Cuscuta_newGene_20190	ERF	1			Cuscuta_newGene_1768	C2H2
	MSTRG.15533.1	Cuscuta_newGene_45706	LBD	1			Cuscuta_newGene_17694	Trihelix
	MSTRG.15533.1	Cuscuta_newGene_9657	MADS	0			Cuscuta_newGene_17816	C2H2
	MSTRG.15582.4	Cuscuta_newGene_25477	LBD	0			Cuscuta_newGene_17838	AP2/ERF-ERF
	MSTRG.15582.5	Cuscuta_newGene_25477	LBD	0			Cuscuta_newGene_17902	WRKY
	MSTRG.16590.2	C026N0300G1	Nin-like	0			Cuscuta_newGene_18066	RWP-RK
	MSTRG.16590.2	Cuscuta_newGene_13291	GRAS	0			Cuscuta_newGene_18068	HSF
	MSTRG.16590.2	Cuscuta_newGene_13792	TCP	1			Cuscuta_newGene_18141	AP2/ERF-AP2
	MSTRG.16590.2	Cuscuta_newGene_16715	TCP	0			Cuscuta_newGene_18163	HB-HD-ZIP
	MSTRG.16590.2	Cuscuta_newGene_17139	TCP	0			Cuscuta_newGene_18184	CAMTA
	MSTRG.16590.2	Cuscuta_newGene_21230	TCP	0			Cuscuta_newGene_18372	WRKY
	MSTRG.16590.2	Cuscuta_newGene_21351	TCP	0			Cuscuta_newGene_18382	GARP-ARR-B
	MSTRG.16590.2	Cuscuta_newGene_21642	ERF	0			Cuscuta_newGene_18567	WRKY
	MSTRG.16590.2	Cuscuta_newGene_2166	TCP	0			Cuscuta_newGene_19323	Trihelix
	MSTRG.16590.2	Cuscuta_newGene_21944	TCP	1			Cuscuta_newGene_19542	B3-ARF
	MSTRG.16590.2	Cuscuta_newGene_22212	TCP	0			Cuscuta_newGene_19600	NAC
	MSTRG.16590.2	Cuscuta_newGene_27449	TCP	1			Cuscuta_newGene_19712	MYB-related
	MSTRG.16590.2	Cuscuta_newGene_43965	TCP	0			Cuscuta_newGene_19761	C2C2-GATA
	MSTRG.16590.2	Cuscuta_newGene_8086	TCP	1			Cuscuta_newGene_199	HSF
	MSTRG.16590.2	Cuscuta_newGene_8488	ERF	0			Cuscuta_newGene_19963	TUB
	MSTRG.16590.2	Cuscuta_newGene_9507	C3H	1			Cuscuta_newGene_19987	C2C2-GATA
	MSTRG.16646.2	C026N0358G1	HD-ZIP	0			Cuscuta_newGene_2012	CPP
	MSTRG.16835.3	Cuscuta_newGene_22439	Whirly	1			Cuscuta_newGene_20221	MYB-related
	MSTRG.16835.3	Cuscuta_newGene_22457	Whirly	0			Cuscuta_newGene_20440	STAT
	MSTRG.16835.3	Cuscuta_newGene_8356	LBD	1			Cuscuta_newGene_20578	bHLH
	MSTRG.16835.3	Glyma.13G011400.Wm82.a2.v1	Whirly	0			Cuscuta_newGene_20629	Tify
	MSTRG.16835.3	Glyma.13G017700.Wm82.a2.v1	Whirly	1			Cuscuta_newGene_20669	GARP-G2-like
	MSTRG.16835.3	Glyma.13G018700.Wm82.a2.v1	Whirly	0			Cuscuta_newGene_20691	GeBP
	MSTRG.16835.3	Glyma.13G019800.Wm82.a2.v1	Whirly	0			Cuscuta_newGene_20892	C3H
	MSTRG.16835.5	Cuscuta_newGene_21841	Whirly	0			Cuscuta_newGene_21091	bHLH
	MSTRG.16835.5	Cuscuta_newGene_22439	Whirly	1			Cuscuta_newGene_21092	C2C2-Dof
	MSTRG.16835.5	Cuscuta_newGene_22452	Whirly	0			Cuscuta_newGene_2125	GeBP
	MSTRG.16835.5	Cuscuta_newGene_22456	Whirly	0			Cuscuta_newGene_21254	Trihelix
	MSTRG.16835.5	Cuscuta_newGene_22457	Whirly	0			Cuscuta_newGene_21384	MYB-related
	MSTRG.16835.5	Cuscuta_newGene_22557	Whirly	1			Cuscuta_newGene_21405	PLATZ
	MSTRG.16835.5	Cuscuta_newGene_8356	LBD	1			Cuscuta_newGene_21794	MYB
	MSTRG.16835.5	Glyma.13G011400.Wm82.a2.v1	Whirly	0			Cuscuta_newGene_21917	GRAS
	MSTRG.16835.6	Cuscuta_newGene_22439	Whirly	1			Cuscuta_newGene_22053	WRKY
	MSTRG.16835.6	Cuscuta_newGene_22452	Whirly	0			Cuscuta_newGene_22193	SBP
	MSTRG.16835.6	Cuscuta_newGene_22456	Whirly	0			Cuscuta_newGene_22294	GARP-G2-like
	MSTRG.16835.6	Cuscuta_newGene_22457	Whirly	0			Cuscuta_newGene_22355	NAC
	MSTRG.16835.6	Cuscuta_newGene_8356	LBD	1			Cuscuta_newGene_22492	PLATZ
	MSTRG.16835.6	Glyma.13G011400.Wm82.a2.v1	Whirly	0			Cuscuta_newGene_22502	PLATZ
	MSTRG.16835.6	Glyma.13G017700.Wm82.a2.v1	Whirly	1			Cuscuta_newGene_22532	bHLH
	MSTRG.16835.6	Glyma.13G018700.Wm82.a2.v1	Whirly	0			Cuscuta_newGene_22835	HB-HD-ZIP
	MSTRG.16835.6	Glyma.13G019800.Wm82.a2.v1	Whirly	0			Cuscuta_newGene_23459	C2C2-Dof
	MSTRG.16837.1	Cuscuta_newGene_21837	Whirly	0			Cuscuta_newGene_23645	VOZ
	MSTRG.16837.1	Cuscuta_newGene_22438	Whirly	0			Cuscuta_newGene_24536	C3H
	MSTRG.16837.1	Cuscuta_newGene_22588	Whirly	1			Cuscuta_newGene_24555	NF-YA
	MSTRG.16837.1	Cuscuta_newGene_22702	Whirly	0			Cuscuta_newGene_24644	C2C2-LSD
	MSTRG.16837.1	Cuscuta_newGene_8352	LBD	1			Cuscuta_newGene_2539	NAC
	MSTRG.16841.1	Cuscuta_newGene_22557	Whirly	1			Cuscuta_newGene_2552	GRAS
	MSTRG.16841.1	Glyma.13G018700.Wm82.a2.v1	Whirly	0			Cuscuta_newGene_25705	NF-X1
	MSTRG.16841.2	Cuscuta_newGene_22557	Whirly	1			Cuscuta_newGene_26063	bHLH
	MSTRG.16841.2	Glyma.13G018700.Wm82.a2.v1	Whirly	0			Cuscuta_newGene_26173	SBP
	MSTRG.16841.4	Cuscuta_newGene_21841	Whirly	0			Cuscuta_newGene_26484	MYB
	MSTRG.16841.4	Cuscuta_newGene_22457	Whirly	0			Cuscuta_newGene_26567	bHLH
	MSTRG.16841.4	Cuscuta_newGene_22557	Whirly	1			Cuscuta_newGene_2699	Alfin-like
	MSTRG.16841.4	Cuscuta_newGene_8356	LBD	1			Cuscuta_newGene_27214	FAR1
	MSTRG.16841.4	Glyma.13G017700.Wm82.a2.v1	Whirly	1			Cuscuta_newGene_27273	TUB
	MSTRG.16841.4	Glyma.13G018700.Wm82.a2.v1	Whirly	0			Cuscuta_newGene_27303	GARP-G2-like
	MSTRG.16841.4	Glyma.13G019800.Wm82.a2.v1	Whirly	0			Cuscuta_newGene_27417	GARP-G2-like
	MSTRG.16843.1	Cuscuta_newGene_22407	Whirly	1			Cuscuta_newGene_27432	C2C2-GATA
	MSTRG.16843.1	Cuscuta_newGene_22438	Whirly	0			Cuscuta_newGene_27623	MYB
	MSTRG.16843.1	Cuscuta_newGene_22447	Whirly	0			Cuscuta_newGene_27840	SBP
	MSTRG.16843.1	Cuscuta_newGene_22453	Whirly	1			Cuscuta_newGene_2823	Tify
	MSTRG.16843.1	Cuscuta_newGene_22588	Whirly	1			Cuscuta_newGene_2838	C2C2-GATA
	MSTRG.16843.1	Cuscuta_newGene_22590	Whirly	1			Cuscuta_newGene_28405	NAC
	MSTRG.16843.2	Cuscuta_newGene_22407	Whirly	1			Cuscuta_newGene_28714	Trihelix
	MSTRG.16843.2	Cuscuta_newGene_22438	Whirly	0			Cuscuta_newGene_29280	NAC
	MSTRG.16843.2	Cuscuta_newGene_22447	Whirly	0			Cuscuta_newGene_2930	C2H2
	MSTRG.16843.2	Cuscuta_newGene_22453	Whirly	1			Cuscuta_newGene_2939	bZIP
	MSTRG.16843.2	Cuscuta_newGene_22588	Whirly	1			Cuscuta_newGene_2964	RWP-RK
	MSTRG.16843.2	Cuscuta_newGene_22590	Whirly	1			Cuscuta_newGene_29981	NAC
	MSTRG.16845.1	Cuscuta_newGene_22557	Whirly	1			Cuscuta_newGene_30034	HB-BELL
	MSTRG.16845.1	Glyma.13G018700.Wm82.a2.v1	Whirly	0			Cuscuta_newGene_30085	MYB
	MSTRG.16845.4	Cuscuta_newGene_22557	Whirly	1			Cuscuta_newGene_30288	C2H2
	MSTRG.16845.4	Glyma.13G018700.Wm82.a2.v1	Whirly	0			Cuscuta_newGene_3042	C2H2
	MSTRG.16851.1	Cuscuta_newGene_21837	Whirly	0			Cuscuta_newGene_30558	HB-KNOX
	MSTRG.16851.1	Cuscuta_newGene_22407	Whirly	1			Cuscuta_newGene_30676	C2H2
	MSTRG.16851.1	Cuscuta_newGene_22438	Whirly	0			Cuscuta_newGene_30738	HB-HD-ZIP
	MSTRG.16851.1	Cuscuta_newGene_22447	Whirly	0			Cuscuta_newGene_30826	TUB
	MSTRG.16851.1	Cuscuta_newGene_22560	Whirly	1			Cuscuta_newGene_31058	CAMTA
	MSTRG.16851.1	Cuscuta_newGene_22588	Whirly	1			Cuscuta_newGene_3137	HB-HD-ZIP
	MSTRG.16851.1	Cuscuta_newGene_22590	Whirly	1			Cuscuta_newGene_31762	LOB
	MSTRG.16851.1	Cuscuta_newGene_22702	Whirly	0			Cuscuta_newGene_31830	C2C2-GATA
	MSTRG.16851.1	Cuscuta_newGene_8352	LBD	1			Cuscuta_newGene_31847	bZIP
	MSTRG.16851.1	Glycine_max_newGene_40109	LBD	1			Cuscuta_newGene_3188	B3-ARF
	MSTRG.16853.3	Cuscuta_newGene_21323	LBD	0			Cuscuta_newGene_32113	C2H2
	MSTRG.16853.3	Cuscuta_newGene_21539	ERF	1			Cuscuta_newGene_33081	HSF
	MSTRG.16853.3	Cuscuta_newGene_21541	ERF	1			Cuscuta_newGene_33370	bHLH
	MSTRG.16853.3	Cuscuta_newGene_21835	Whirly	1			Cuscuta_newGene_33396	HB-HD-ZIP
	MSTRG.16853.3	Cuscuta_newGene_21836	Whirly	0			Cuscuta_newGene_33941	TUB
	MSTRG.16853.3	Cuscuta_newGene_21839	Whirly	0			Cuscuta_newGene_343	HB-HD-ZIP
	MSTRG.16853.3	Cuscuta_newGene_22405	Whirly	1			Cuscuta_newGene_34451	SBP
	MSTRG.16853.3	Cuscuta_newGene_22413	Whirly	0			Cuscuta_newGene_34545	LIM
	MSTRG.16853.3	Cuscuta_newGene_22440	Whirly	1			Cuscuta_newGene_34701	GRAS
	MSTRG.16853.3	Cuscuta_newGene_22442	Whirly	0			Cuscuta_newGene_35860	Alfin-like
	MSTRG.16853.3	Cuscuta_newGene_22515	Whirly	0			Cuscuta_newGene_3728	WRKY
	MSTRG.16853.3	Cuscuta_newGene_22584	Whirly	0			Cuscuta_newGene_37367	NF-YB
	MSTRG.16853.3	Cuscuta_newGene_22659	Whirly	1			Cuscuta_newGene_37423	WRKY
	MSTRG.16853.5	Cuscuta_newGene_21323	LBD	0			Cuscuta_newGene_37490	NF-YC
	MSTRG.16853.5	Cuscuta_newGene_21539	ERF	1			Cuscuta_newGene_37803	C3H
	MSTRG.16853.5	Cuscuta_newGene_21835	Whirly	1			Cuscuta_newGene_37887	MYB-related
	MSTRG.16853.5	Cuscuta_newGene_21839	Whirly	0			Cuscuta_newGene_3842	AP2/ERF-ERF
	MSTRG.16853.5	Cuscuta_newGene_22405	Whirly	1			Cuscuta_newGene_3844	AP2/ERF-ERF
	MSTRG.16853.5	Cuscuta_newGene_22413	Whirly	0			Cuscuta_newGene_38613	SBP
	MSTRG.16853.5	Cuscuta_newGene_22440	Whirly	1			Cuscuta_newGene_38721	bHLH
	MSTRG.16853.5	Cuscuta_newGene_22442	Whirly	0			Cuscuta_newGene_39211	MYB-related
	MSTRG.16853.5	Cuscuta_newGene_22515	Whirly	0			Cuscuta_newGene_39337	bZIP
	MSTRG.16853.5	Cuscuta_newGene_22659	Whirly	1			Cuscuta_newGene_3963	AP2/ERF-AP2
	MSTRG.16854.8	Cuscuta_newGene_21833	TCP	0			Cuscuta_newGene_39839	B3-ARF
	MSTRG.16854.8	Cuscuta_newGene_22406	Whirly	1			Cuscuta_newGene_40118	WRKY
	MSTRG.16854.8	Cuscuta_newGene_22451	Whirly	0			Cuscuta_newGene_4031	WRKY
	MSTRG.16854.8	Cuscuta_newGene_22517	Whirly	0			Cuscuta_newGene_40364	BBR-BPC
	MSTRG.16854.8	Cuscuta_newGene_8358	Whirly	1			Cuscuta_newGene_40432	SRS
	MSTRG.16854.8	Glyma.13G017700.Wm82.a2.v1	Whirly	1			Cuscuta_newGene_4044	HSF
	MSTRG.16854.8	Glyma.13G018700.Wm82.a2.v1	Whirly	0			Cuscuta_newGene_40561	TUB
	MSTRG.16854.8	Glyma.13G019800.Wm82.a2.v1	Whirly	0			Cuscuta_newGene_40830	HB-HD-ZIP
	MSTRG.16854.8	Glyma.16G174400.Wm82.a2.v1	ARR-B	1			Cuscuta_newGene_40858	GRF
	MSTRG.16950.2	Cuscuta_newGene_25477	LBD	0			Cuscuta_newGene_40990	LOB
	MSTRG.16950.4	Cuscuta_newGene_25477	LBD	0			Cuscuta_newGene_41070	B3
	MSTRG.17222.1	Cuscuta_newGene_21378	LSD	1			Cuscuta_newGene_41236	bHLH
	MSTRG.17222.1	Cuscuta_newGene_8011	ARF	1			Cuscuta_newGene_41357	C2C2-Dof
	MSTRG.17628.1	Cuscuta_newGene_9223	LBD	1			Cuscuta_newGene_41503	NF-YB
	MSTRG.17762.1	C030N0148G1	HB-other	1			Cuscuta_newGene_42109	C3H
	MSTRG.17762.1	C030N0152G1	NF-YA	0			Cuscuta_newGene_4215	WRKY
	MSTRG.17811.1	Cuscuta_newGene_5797	B3	0			Cuscuta_newGene_4311	LOB
	MSTRG.17811.1	Cuscuta_newGene_9378	E2F/DP	0			Cuscuta_newGene_4353	NAC
	MSTRG.1859.1	Cuscuta_newGene_10125	MYB	0			Cuscuta_newGene_4394	GRAS
	MSTRG.1859.1	Cuscuta_newGene_10209	MYB	1			Cuscuta_newGene_44549	Trihelix
	MSTRG.18753.11	Glyma.10G004900.Wm82.a2.v1	EIL	0			Cuscuta_newGene_4510	C3H
	MSTRG.18910.1	Cuscuta_newGene_10568	ZF-HD	0			Cuscuta_newGene_4526	WRKY
	MSTRG.18910.1	Cuscuta_newGene_8555	ZF-HD	0			Cuscuta_newGene_45323	MYB-related
	MSTRG.19067.1	Cuscuta_newGene_17700	LBD	0			Cuscuta_newGene_45564	bZIP
	MSTRG.19067.1	Cuscuta_newGene_20289	TCP	0			Cuscuta_newGene_45594	FAR1
	MSTRG.19067.1	Glyma.10G004900.Wm82.a2.v1	EIL	0			Cuscuta_newGene_45681	bHLH
	MSTRG.20102.5	Cuscuta_newGene_22044	TCP	0			Cuscuta_newGene_46	BES1
	MSTRG.20102.5	Cuscuta_newGene_24918	MYB	0			Cuscuta_newGene_46050	bZIP
	MSTRG.20102.5	Cuscuta_newGene_25477	LBD	0			Cuscuta_newGene_46407	bHLH
	MSTRG.20362.2	C039N0017G1	MADS	1			Cuscuta_newGene_4648	Trihelix
	MSTRG.20530.7	Cuscuta_newGene_12315	C2H2	1			Cuscuta_newGene_46631	C2H2
	MSTRG.20531.1	Cuscuta_newGene_42675	NF-YC	0			Cuscuta_newGene_46789	C3H
	MSTRG.20531.5	Cuscuta_newGene_42675	NF-YC	0			Cuscuta_newGene_47268	MYB-related
	MSTRG.20532.1	Cuscuta_newGene_10995	ERF	1			Cuscuta_newGene_47421	GRAS
	MSTRG.20532.1	Cuscuta_newGene_12315	C2H2	1			Cuscuta_newGene_48371	B3
	MSTRG.20532.1	Cuscuta_newGene_17776	bHLH	0			Cuscuta_newGene_48844	C2C2-GATA
	MSTRG.20745.1	Cuscuta_newGene_10262	bHLH	1			Cuscuta_newGene_49636	GRAS
	MSTRG.20745.1	Cuscuta_newGene_10397	ERF	0			Cuscuta_newGene_49640	GRAS
	MSTRG.20745.1	Cuscuta_newGene_11376	C3H	0			Cuscuta_newGene_49643	GRAS
	MSTRG.20745.1	Cuscuta_newGene_11459	B3	1			Cuscuta_newGene_49764	MYB
	MSTRG.20745.1	Cuscuta_newGene_11807	NAC	1			Cuscuta_newGene_49769	MYB
	MSTRG.20745.1	Cuscuta_newGene_12183	MYB	1			Cuscuta_newGene_4996	bZIP
	MSTRG.20745.1	Cuscuta_newGene_12598	bHLH	1			Cuscuta_newGene_49986	FAR1
	MSTRG.20745.1	Cuscuta_newGene_1331	NAC	1			Cuscuta_newGene_50009	bZIP
	MSTRG.20745.1	Cuscuta_newGene_14120	TCP	0			Cuscuta_newGene_51060	HB-BELL
	MSTRG.20745.1	Cuscuta_newGene_1417	HB-other	0			Cuscuta_newGene_5140	C3H
	MSTRG.20745.1	Cuscuta_newGene_14662	bHLH	1			Cuscuta_newGene_5264	Tify
	MSTRG.20745.1	Cuscuta_newGene_15339	LBD	1			Cuscuta_newGene_5289	bZIP
	MSTRG.20745.1	Cuscuta_newGene_15363	MYB	1			Cuscuta_newGene_5302	E2F-DP
	MSTRG.20745.1	Cuscuta_newGene_15501	Dof	0			Cuscuta_newGene_5362	C2H2
	MSTRG.20745.1	Cuscuta_newGene_15928	C2H2	1			Cuscuta_newGene_5423	GARP-G2-like
	MSTRG.20745.1	Cuscuta_newGene_17029	MYB	0			Cuscuta_newGene_5520	NF-YC
	MSTRG.20745.1	Cuscuta_newGene_17377	CO-like	1			Cuscuta_newGene_5530	WRKY
	MSTRG.20745.1	Cuscuta_newGene_17776	bHLH	0			Cuscuta_newGene_5682	ULT
	MSTRG.20745.1	Cuscuta_newGene_17897	C2H2	1			Cuscuta_newGene_5798	MYB-related
	MSTRG.20745.1	Cuscuta_newGene_17927	C3H	0			Cuscuta_newGene_5812	C3H
	MSTRG.20745.1	Cuscuta_newGene_17963	NF-YB	1			Cuscuta_newGene_5941	C3H
	MSTRG.20745.1	Cuscuta_newGene_17988	ERF	1			Cuscuta_newGene_5957	bZIP
	MSTRG.20745.1	Cuscuta_newGene_18927	MYB	1			Cuscuta_newGene_6463	EIL
	MSTRG.20745.1	Cuscuta_newGene_18981	LBD	0			Cuscuta_newGene_6475	LOB
	MSTRG.20745.1	Cuscuta_newGene_19137	FAR1	1			Cuscuta_newGene_6490	C3H
	MSTRG.20745.1	Cuscuta_newGene_19266	MYB	0			Cuscuta_newGene_6517	NF-YA
	MSTRG.20745.1	Cuscuta_newGene_19396	C3H	0			Cuscuta_newGene_6538	bZIP
	MSTRG.20745.1	Cuscuta_newGene_20048	C2H2	1			Cuscuta_newGene_6549	NF-YC
	MSTRG.20745.1	Cuscuta_newGene_2172	MYB	1			Cuscuta_newGene_6563	EIL
	MSTRG.20745.1	Cuscuta_newGene_2187	Whirly	1			Cuscuta_newGene_6636	bZIP
	MSTRG.20745.1	Cuscuta_newGene_22501	MYB	1			Cuscuta_newGene_6647	MYB-related
	MSTRG.20745.1	Cuscuta_newGene_2254	GRAS	0			Cuscuta_newGene_6674	C2H2
	MSTRG.20745.1	Cuscuta_newGene_24496	CO-like	0			Cuscuta_newGene_6772	C3H
	MSTRG.20745.1	Cuscuta_newGene_24694	C3H	1			Cuscuta_newGene_7014	WRKY
	MSTRG.20745.1	Cuscuta_newGene_2495	LBD	1			Cuscuta_newGene_7085	B3-ARF
	MSTRG.20745.1	Cuscuta_newGene_2554	C2H2	0			Cuscuta_newGene_7186	LOB
	MSTRG.20745.1	Cuscuta_newGene_25980	NAC	1			Cuscuta_newGene_7277	Trihelix
	MSTRG.20745.1	Cuscuta_newGene_27374	B3	0			Cuscuta_newGene_7278	Trihelix
	MSTRG.20745.1	Cuscuta_newGene_28923	C2H2	1			Cuscuta_newGene_7383	HB-BELL
	MSTRG.20745.1	Cuscuta_newGene_30361	TCP	0			Cuscuta_newGene_7627	bZIP
	MSTRG.20745.1	Cuscuta_newGene_3065	ARF	1			Cuscuta_newGene_7878	C3H
	MSTRG.20745.1	Cuscuta_newGene_3120	MYB	0			Cuscuta_newGene_7895	Trihelix
	MSTRG.20745.1	Cuscuta_newGene_31753	bHLH	0			Cuscuta_newGene_7947	Trihelix
	MSTRG.20745.1	Cuscuta_newGene_31906	bZIP	0			Cuscuta_newGene_8231	MYB-related
	MSTRG.20745.1	Cuscuta_newGene_32189	bZIP	0			Cuscuta_newGene_8251	NAC
	MSTRG.20745.1	Cuscuta_newGene_32568	NAC	0			Cuscuta_newGene_8279	NAC
	MSTRG.20745.1	Cuscuta_newGene_32653	bZIP	1			Cuscuta_newGene_8560	MYB-related
	MSTRG.20745.1	Cuscuta_newGene_33344	bHLH	1			Cuscuta_newGene_8576	NAC
	MSTRG.20745.1	Cuscuta_newGene_33377	TCP	1			Cuscuta_newGene_8665	C3H
	MSTRG.20745.1	Cuscuta_newGene_3358	ERF	1			Cuscuta_newGene_8758	C2C2-Dof
	MSTRG.20745.1	Cuscuta_newGene_3505	B3	0			Cuscuta_newGene_8794	LIM
	MSTRG.20745.1	Cuscuta_newGene_37620	bHLH	0			Cuscuta_newGene_8813	MYB-related
	MSTRG.20745.1	Cuscuta_newGene_3763	bZIP	1			Cuscuta_newGene_9063	BBR-BPC
	MSTRG.20745.1	Cuscuta_newGene_37716	BBR-BPC	1			Cuscuta_newGene_9071	C2H2
	MSTRG.20745.1	Cuscuta_newGene_3854	LBD	0			Cuscuta_newGene_9379	C2H2
	MSTRG.20745.1	Cuscuta_newGene_3868	bHLH	1			Cuscuta_newGene_9510	MYB
	MSTRG.20745.1	Cuscuta_newGene_39414	bHLH	0			Cuscuta_newGene_9672	MYB-related
	MSTRG.20745.1	Cuscuta_newGene_39885	MYB	1			Cuscuta_newGene_9724	C2C2-GATA
	MSTRG.20745.1	Cuscuta_newGene_40246	Nin-like	0			Cuscuta_newGene_9854	C3H
	MSTRG.20745.1	Cuscuta_newGene_41012	MYB	0			Cuscuta_newGene_9925	bHLH
	MSTRG.20745.1	Cuscuta_newGene_4261	MYB	0			Cuscuta_newGene_9989	GARP-G2-like
	MSTRG.20745.1	Cuscuta_newGene_42987	LBD	1		Soybean to dodder stem	-	-
	MSTRG.20745.1	Cuscuta_newGene_42991	MYB	0
	MSTRG.20745.1	Cuscuta_newGene_43032	C2H2	1
	MSTRG.20745.1	Cuscuta_newGene_4311	LBD	1
	MSTRG.20745.1	Cuscuta_newGene_4340	NF-YB	0
	MSTRG.20745.1	Cuscuta_newGene_4348	Dof	0
	MSTRG.20745.1	Cuscuta_newGene_43615	MADS	1
	MSTRG.20745.1	Cuscuta_newGene_44326	bHLH	0
	MSTRG.20745.1	Cuscuta_newGene_44448	MYB	0
	MSTRG.20745.1	Cuscuta_newGene_50014	E2F/DP	0
	MSTRG.20745.1	Cuscuta_newGene_5020	NAC	0
	MSTRG.20745.1	Cuscuta_newGene_5372	GATA	0
	MSTRG.20745.1	Cuscuta_newGene_5399	WRKY	0
	MSTRG.20745.1	Cuscuta_newGene_5440	MYB	1
	MSTRG.20745.1	Cuscuta_newGene_5587	Nin-like	1
	MSTRG.20745.1	Cuscuta_newGene_6193	ERF	0
	MSTRG.20745.1	Cuscuta_newGene_7746	MADS	0
	MSTRG.20745.1	Cuscuta_newGene_8005	MADS	0
	MSTRG.20745.1	Cuscuta_newGene_8168	ZF-HD	0
	MSTRG.20745.1	Cuscuta_newGene_8241	HD-ZIP	1
	MSTRG.20745.1	Cuscuta_newGene_8506	G2-like	0
	MSTRG.20745.1	Cuscuta_newGene_8619	MYB	0
	MSTRG.20745.1	Cuscuta_newGene_9084	TCP	1
	MSTRG.20745.1	Cuscuta_newGene_9577	NAC	0
	MSTRG.20745.1	Cuscuta_newGene_9581	C3H	0
	MSTRG.20745.1	Cuscuta_newGene_9820	WRKY	1
	MSTRG.20878.1	Cuscuta_newGene_12290	GRF	0
	MSTRG.20878.1	Cuscuta_newGene_12503	MYB	1
	MSTRG.20878.1	Cuscuta_newGene_12521	MYB	0
	MSTRG.20878.1	Cuscuta_newGene_13100	WRKY	1
	MSTRG.20878.1	Cuscuta_newGene_1322	FAR1	0
	MSTRG.20878.1	Cuscuta_newGene_13951	GRAS	0
	MSTRG.20878.1	Cuscuta_newGene_14167	MYB	0
	MSTRG.20878.1	Cuscuta_newGene_15062	MYB	0
	MSTRG.20878.1	Cuscuta_newGene_15896	LBD	1
	MSTRG.20878.1	Cuscuta_newGene_16125	bHLH	0
	MSTRG.20878.1	Cuscuta_newGene_16215	TCP	0
	MSTRG.20878.1	Cuscuta_newGene_16921	HD-ZIP	0
	MSTRG.20878.1	Cuscuta_newGene_17075	MYB	1
	MSTRG.20878.1	Cuscuta_newGene_17515	B3	0
	MSTRG.20878.1	Cuscuta_newGene_17741	C2H2	0
	MSTRG.20878.1	Cuscuta_newGene_17778	ZF-HD	0
	MSTRG.20878.1	Cuscuta_newGene_17941	MYB	0
	MSTRG.20878.1	Cuscuta_newGene_1815	GRAS	0
	MSTRG.20878.1	Cuscuta_newGene_19082	C2H2	1
	MSTRG.20878.1	Cuscuta_newGene_19604	NF-YB	1
	MSTRG.20878.1	Cuscuta_newGene_19854	bHLH	1
	MSTRG.20878.1	Cuscuta_newGene_19965	MADS	1
	MSTRG.20878.1	Cuscuta_newGene_19981	bZIP	1
	MSTRG.20878.1	Cuscuta_newGene_20570	ARF	0
	MSTRG.20878.1	Cuscuta_newGene_20592	B3	1
	MSTRG.20878.1	Cuscuta_newGene_20721	C3H	0
	MSTRG.20878.1	Cuscuta_newGene_21186	WRKY	0
	MSTRG.20878.1	Cuscuta_newGene_2119	NAC	0
	MSTRG.20878.1	Cuscuta_newGene_21496	bHLH	1
	MSTRG.20878.1	Cuscuta_newGene_21939	bHLH	0
	MSTRG.20878.1	Cuscuta_newGene_22094	ERF	1
	MSTRG.20878.1	Cuscuta_newGene_23925	NAC	0
	MSTRG.20878.1	Cuscuta_newGene_24694	C3H	1
	MSTRG.20878.1	Cuscuta_newGene_26949	LBD	1
	MSTRG.20878.1	Cuscuta_newGene_2698	E2F/DP	0
	MSTRG.20878.1	Cuscuta_newGene_28197	CAMTA	1
	MSTRG.20878.1	Cuscuta_newGene_28695	B3	1
	MSTRG.20878.1	Cuscuta_newGene_3263	STAT	0
	MSTRG.20878.1	Cuscuta_newGene_3598	LBD	1
	MSTRG.20878.1	Cuscuta_newGene_37423	WRKY	1
	MSTRG.20878.1	Cuscuta_newGene_39337	bZIP	1
	MSTRG.20878.1	Cuscuta_newGene_43830	bHLH	1
	MSTRG.20878.1	Cuscuta_newGene_45894	GRAS	0
	MSTRG.20878.1	Cuscuta_newGene_4650	MADS	1
	MSTRG.20878.1	Cuscuta_newGene_46713	NAC	0
	MSTRG.20878.1	Cuscuta_newGene_4904	WRKY	1
	MSTRG.20878.1	Cuscuta_newGene_49413	CO-like	1
	MSTRG.20878.1	Cuscuta_newGene_49792	NF-YB	1
	MSTRG.20878.1	Cuscuta_newGene_5115	Trihelix	0
	MSTRG.20878.1	Cuscuta_newGene_5329	ERF	1
	MSTRG.20878.1	Cuscuta_newGene_5824	FAR1	1
	MSTRG.20878.1	Cuscuta_newGene_5971	NAC	1
	MSTRG.20878.1	Cuscuta_newGene_6178	MADS	0
	MSTRG.20878.1	Cuscuta_newGene_9100	MYB	1
	MSTRG.20878.1	Cuscuta_newGene_9166	NF-YB	1
	MSTRG.20878.1	Cuscuta_newGene_9211	bHLH	1
	MSTRG.20878.1	Cuscuta_newGene_9294	MADS	0
	MSTRG.2133.1	Cuscuta_newGene_13153	NF-YC	1
	MSTRG.21402.58	Cuscuta_newGene_16161	TCP	1
	MSTRG.21402.60	Cuscuta_newGene_15672	CAMTA	1
	MSTRG.21402.60	Cuscuta_newGene_16161	TCP	1
	MSTRG.21402.62	Cuscuta_newGene_15672	CAMTA	1
	MSTRG.21402.62	Cuscuta_newGene_16161	TCP	1
	MSTRG.21402.63	Cuscuta_newGene_15672	CAMTA	1
	MSTRG.21402.63	Cuscuta_newGene_16161	TCP	1
	MSTRG.21730.1	C044N0031G1	CPP	1
	MSTRG.21730.1	Cuscuta_newGene_20655	B3	0
	MSTRG.21793.1	Cuscuta_newGene_12614	HD-ZIP	0
	MSTRG.21793.1	Cuscuta_newGene_13041	LBD	0
	MSTRG.21793.1	Cuscuta_newGene_14968	HD-ZIP	1
	MSTRG.21793.1	Cuscuta_newGene_15179	ERF	0
	MSTRG.21793.1	Cuscuta_newGene_16011	DBB	0
	MSTRG.21793.1	Cuscuta_newGene_16653	FAR1	0
	MSTRG.21793.1	Cuscuta_newGene_16850	E2F/DP	0
	MSTRG.21793.1	Cuscuta_newGene_18745	GRAS	1
	MSTRG.21793.1	Cuscuta_newGene_20847	TCP	0
	MSTRG.21793.1	Cuscuta_newGene_21344	LBD	0
	MSTRG.21793.1	Cuscuta_newGene_21547	C2H2	0
	MSTRG.21793.1	Cuscuta_newGene_28912	NF-YB	1
	MSTRG.21793.1	Cuscuta_newGene_30271	HB-PHD	0
	MSTRG.21793.1	Cuscuta_newGene_3029	STAT	0
	MSTRG.21793.1	Cuscuta_newGene_36074	MYB	0
	MSTRG.21793.1	Cuscuta_newGene_37420	ERF	0
	MSTRG.21793.1	Cuscuta_newGene_37682	bHLH	1
	MSTRG.21793.1	Cuscuta_newGene_46527	FAR1	0
	MSTRG.21793.1	Cuscuta_newGene_4669	bHLH	0
	MSTRG.21793.1	Cuscuta_newGene_47353	NAC	1
	MSTRG.21793.1	Cuscuta_newGene_5758	MYB	1
	MSTRG.21793.1	Cuscuta_newGene_7279	S1Fa-like	0
	MSTRG.21793.1	Cuscuta_newGene_8651	LBD	1
	MSTRG.21793.1	Cuscuta_newGene_8752	C2H2	0
	MSTRG.21892.1	Cuscuta_newGene_10257	E2F/DP	0
	MSTRG.21892.1	Cuscuta_newGene_13706	TCP	0
	MSTRG.21892.1	Cuscuta_newGene_16609	ERF	0
	MSTRG.21892.1	Cuscuta_newGene_16716	TCP	0
	MSTRG.21892.1	Cuscuta_newGene_17140	TCP	0
	MSTRG.21892.1	Cuscuta_newGene_17493	HD-ZIP	0
	MSTRG.21892.1	Cuscuta_newGene_21350	TCP	0
	MSTRG.21892.1	Cuscuta_newGene_21631	TCP	0
	MSTRG.21892.1	Cuscuta_newGene_2167	TCP	0
	MSTRG.21892.1	Cuscuta_newGene_22072	TCP	0
	MSTRG.21892.1	Cuscuta_newGene_8487	ERF	0
	MSTRG.2193.1	Cuscuta_newGene_1322	FAR1	0
	MSTRG.2193.1	Cuscuta_newGene_1724	ERF	1
	MSTRG.2193.1	Cuscuta_newGene_25980	NAC	1
	MSTRG.2193.1	Cuscuta_newGene_3523	MYB	1
	MSTRG.2193.1	Cuscuta_newGene_36187	CPP	1
	MSTRG.2193.1	Cuscuta_newGene_38884	C2H2	0
	MSTRG.2193.1	Cuscuta_newGene_45479	bHLH	1
	MSTRG.2193.1	Cuscuta_newGene_9199	AP2	0
	MSTRG.22916.18	C049N0154G1	MADS	0
	MSTRG.22916.18	Cuscuta_newGene_12087	TCP	0
	MSTRG.22916.18	Cuscuta_newGene_15731	TCP	0
	MSTRG.22916.18	Cuscuta_newGene_21548	TCP	0
	MSTRG.22916.18	Cuscuta_newGene_21731	NAC	0
	MSTRG.22916.18	Cuscuta_newGene_49552	NF-YC	0
	MSTRG.23031.35	C101N0012G1	E2F/DP	0
	MSTRG.23093.1	Cuscuta_newGene_15098	NF-YA	0
	MSTRG.23093.1	Cuscuta_newGene_15630	NF-YA	0
	MSTRG.23136.1	Cuscuta_newGene_49854	TCP	1
	MSTRG.23136.1	Cuscuta_newGene_7047	FAR1	0
	MSTRG.23136.2	Cuscuta_newGene_17733	TCP	0
	MSTRG.2325.18	C002N0059G1	E2F/DP	1
	MSTRG.2325.18	Cuscuta_newGene_15280	LBD	0
	MSTRG.23270.1	C051N0068G1	C2H2	0
	MSTRG.23270.1	Cuscuta_newGene_10205	MYB	0
	MSTRG.23270.1	Cuscuta_newGene_10209	MYB	1
	MSTRG.23270.1	Cuscuta_newGene_11807	NAC	1
	MSTRG.23270.1	Cuscuta_newGene_12527	GRAS	1
	MSTRG.23270.1	Cuscuta_newGene_12940	B3	0
	MSTRG.23270.1	Cuscuta_newGene_14231	NAC	1
	MSTRG.23270.1	Cuscuta_newGene_14926	HSF	0
	MSTRG.23270.1	Cuscuta_newGene_1518	NAC	0
	MSTRG.23270.1	Cuscuta_newGene_15449	ZF-HD	1
	MSTRG.23270.1	Cuscuta_newGene_16680	G2-like	1
	MSTRG.23270.1	Cuscuta_newGene_17778	ZF-HD	0
	MSTRG.23270.1	Cuscuta_newGene_18117	C2H2	0
	MSTRG.23270.1	Cuscuta_newGene_19459	E2F/DP	0
	MSTRG.23270.1	Cuscuta_newGene_20762	HRT-like	1
	MSTRG.23270.1	Cuscuta_newGene_21267	GRAS	1
	MSTRG.23270.1	Cuscuta_newGene_21364	Nin-like	1
	MSTRG.23270.1	Cuscuta_newGene_23011	NAC	1
	MSTRG.23270.1	Cuscuta_newGene_24592	B3	1
	MSTRG.23270.1	Cuscuta_newGene_2605	ERF	0
	MSTRG.23270.1	Cuscuta_newGene_32727	MYB	0
	MSTRG.23270.1	Cuscuta_newGene_32812	MADS	1
	MSTRG.23270.1	Cuscuta_newGene_3819	B3	1
	MSTRG.23270.1	Cuscuta_newGene_38874	NAC	1
	MSTRG.23270.1	Cuscuta_newGene_39201	Trihelix	1
	MSTRG.23270.1	Cuscuta_newGene_45598	C3H	0
	MSTRG.23270.1	Cuscuta_newGene_5228	Trihelix	0
	MSTRG.23270.1	Cuscuta_newGene_6071	E2F/DP	1
	MSTRG.23270.1	Cuscuta_newGene_9620	SBP	0
	MSTRG.23390.1	Cuscuta_newGene_22120	NF-YA	0
	MSTRG.23390.2	Cuscuta_newGene_22120	NF-YA	0
	MSTRG.23390.4	Cuscuta_newGene_22120	NF-YA	0
	MSTRG.23975.6	Cuscuta_newGene_25477	LBD	0
	MSTRG.23975.6	Cuscuta_newGene_5228	Trihelix	0
	MSTRG.24349.1	C058N0041G1	MYB	0
	MSTRG.24464.1	Cuscuta_newGene_17733	TCP	0
	MSTRG.24464.1	Cuscuta_newGene_23858	bHLH	0
	MSTRG.24464.1	Cuscuta_newGene_35103	B3	1
	MSTRG.24464.1	Cuscuta_newGene_49854	TCP	1
	MSTRG.24537.2	Cuscuta_newGene_10133	bHLH	1
	MSTRG.24537.2	Cuscuta_newGene_12239	GRAS	0
	MSTRG.24537.2	Cuscuta_newGene_12614	HD-ZIP	0
	MSTRG.24537.2	Cuscuta_newGene_16484	TCP	0
	MSTRG.24537.2	Cuscuta_newGene_17711	TCP	0
	MSTRG.24537.2	Cuscuta_newGene_17738	NF-YB	0
	MSTRG.24537.2	Cuscuta_newGene_18359	MADS	0
	MSTRG.24537.2	Cuscuta_newGene_20488	C2H2	0
	MSTRG.24537.2	Cuscuta_newGene_20847	TCP	0
	MSTRG.24537.2	Cuscuta_newGene_21344	LBD	0
	MSTRG.24537.2	Cuscuta_newGene_21547	C2H2	0
	MSTRG.24537.2	Cuscuta_newGene_22094	ERF	1
	MSTRG.24537.2	Cuscuta_newGene_2347	NAC	0
	MSTRG.24537.2	Cuscuta_newGene_24949	MADS	0
	MSTRG.24537.2	Cuscuta_newGene_30183	C3H	1
	MSTRG.24537.2	Cuscuta_newGene_33681	MADS	0
	MSTRG.24537.2	Cuscuta_newGene_4669	bHLH	0
	MSTRG.24537.2	Cuscuta_newGene_8651	LBD	1
	MSTRG.24537.2	Cuscuta_newGene_9022	ERF	0
	MSTRG.24537.2	Cuscuta_newGene_9517	MYB	1
	MSTRG.24784.8	Cuscuta_newGene_16934	GATA	1
	MSTRG.24784.8	Cuscuta_newGene_613	FAR1	1
	MSTRG.24784.8	Glyma.02G225300.Wm82.a2.v1	WRKY	0
	MSTRG.24784.8	Glyma.09G242800.Wm82.a2.v1	TALE	0
	MSTRG.24980.50	Cuscuta_newGene_2045	NF-YA	0
	MSTRG.24980.50	Cuscuta_newGene_2078	C2H2	0
	MSTRG.24980.50	Cuscuta_newGene_2187	Whirly	1
	MSTRG.24980.50	Cuscuta_newGene_2290	bHLH	1
	MSTRG.24980.50	Cuscuta_newGene_5949	MYB	1
	MSTRG.25361.1	C065N0062G1	HD-ZIP	1
	MSTRG.25696.2	Cuscuta_newGene_8592	Whirly	0
	MSTRG.25696.4	Cuscuta_newGene_8592	Whirly	0
	MSTRG.25696.9	Cuscuta_newGene_8592	Whirly	0
	MSTRG.25756.1	Cuscuta_newGene_10257	E2F/DP	0
	MSTRG.25756.1	Cuscuta_newGene_13706	TCP	0
	MSTRG.25756.1	Cuscuta_newGene_17140	TCP	0
	MSTRG.25756.1	Cuscuta_newGene_21350	TCP	0
	MSTRG.25756.1	Cuscuta_newGene_21631	TCP	0
	MSTRG.25756.1	Cuscuta_newGene_2167	TCP	0
	MSTRG.25756.1	Cuscuta_newGene_22072	TCP	0
	MSTRG.25756.1	Cuscuta_newGene_8487	ERF	0
	MSTRG.25857.1	C069N0039G1	GRAS	0
	MSTRG.25857.1	C069N0048G1	G2-like	1
	MSTRG.26270.4	Cuscuta_newGene_20073	Trihelix	0
	MSTRG.26270.4	Cuscuta_newGene_36667	MYB	1
	MSTRG.26404.1	C073N0001G1	bHLH	0
	MSTRG.26404.3	C073N0001G1	bHLH	0
	MSTRG.26407.1	C073N0001G1	bHLH	0
	MSTRG.26407.1	Cuscuta_newGene_18690	HD-ZIP	1
	MSTRG.26432.1	Cuscuta_newGene_2374	TALE	0
	MSTRG.26442.1	Cuscuta_newGene_14897	TCP	0
	MSTRG.26442.1	Cuscuta_newGene_16133	TCP	1
	MSTRG.26442.1	Cuscuta_newGene_17011	MYB	1
	MSTRG.26442.1	Cuscuta_newGene_17652	LBD	1
	MSTRG.26442.1	Cuscuta_newGene_17710	TCP	0
	MSTRG.26442.1	Cuscuta_newGene_19086	G2-like	1
	MSTRG.26442.1	Cuscuta_newGene_21502	LBD	0
	MSTRG.26442.1	Cuscuta_newGene_21734	TCP	1
	MSTRG.26442.1	Cuscuta_newGene_21805	MADS	0
	MSTRG.26442.1	Cuscuta_newGene_8954	LBD	0
	MSTRG.26705.6	Cuscuta_newGene_22236	LBD	1
	MSTRG.26765.4	C075N0067G1	Trihelix	1
	MSTRG.26765.4	C075N0072G1	Trihelix	1
	MSTRG.26765.4	Cuscuta_newGene_17467	BBR-BPC	0
	MSTRG.26765.4	Cuscuta_newGene_17468	bHLH	1
	MSTRG.26768.1	C075N0067G1	Trihelix	1
	MSTRG.26768.1	C075N0072G1	Trihelix	1
	MSTRG.26768.1	Cuscuta_newGene_17385	ERF	1
	MSTRG.26768.1	Cuscuta_newGene_3293	bHLH	0
	MSTRG.26881.2	Cuscuta_newGene_17734	MADS	1
	MSTRG.26881.2	Cuscuta_newGene_18314	LBD	0
	MSTRG.26975.2	Cuscuta_newGene_17816	C2H2	1
	MSTRG.26975.2	Cuscuta_newGene_18516	NAC	0
	MSTRG.26975.2	Cuscuta_newGene_3505	B3	0
	MSTRG.26975.2	Glyma.02G118500.Wm82.a2.v1	LBD	0
	MSTRG.26975.2	Glyma.09G052400.Wm82.a2.v1	Trihelix	0
	MSTRG.27170.1	Cuscuta_newGene_21214	LBD	0
	MSTRG.27388.1	Cuscuta_newGene_25477	LBD	0
	MSTRG.2764.1	C002N0377G1	bHLH	0
	MSTRG.2764.1	Cuscuta_newGene_25980	NAC	1
	MSTRG.28065.8	Cuscuta_newGene_31753	bHLH	0
	MSTRG.28065.8	Cuscuta_newGene_39885	MYB	1
	MSTRG.28065.8	Cuscuta_newGene_43615	MADS	1
	MSTRG.28594.48	Cuscuta_newGene_21052	B3	0
	MSTRG.28594.55	Cuscuta_newGene_21052	B3	0
	MSTRG.28594.58	Cuscuta_newGene_21051	TCP	0
	MSTRG.28594.58	Cuscuta_newGene_21052	B3	0
	MSTRG.28594.98	Cuscuta_newGene_21051	TCP	0
	MSTRG.28594.98	Cuscuta_newGene_21052	B3	0
	MSTRG.28867.1	Cuscuta_newGene_22557	Whirly	1
	MSTRG.28867.1	Glyma.13G018700.Wm82.a2.v1	Whirly	0
	MSTRG.28914.2	Cuscuta_newGene_19229	NAC	0
	MSTRG.28914.2	Glyma.04G100900.Wm82.a2.v1	WRKY	0
	MSTRG.28914.2	Glyma.06G128900.Wm82.a2.v1	NAC	0
	MSTRG.28914.2	Glyma.06G236700.Wm82.a2.v1	MADS	0
	MSTRG.28914.2	Glyma.20G097200.Wm82.a2.v1	MADS	0
	MSTRG.29150.1	Cuscuta_newGene_10463	NF-YA	0
	MSTRG.29221.7	C109N0006G1	bHLH	0
[truncated: 420 more rows]

## Sheet: Table S6
Table S6. Primer list for gene-specific primers.
[truncated: 9 more rows]
